# Supplementary material for: A Periplasmic Lanthanide Mediator, Lanmodulin, in Methylobacterium aquaticum Strain 22A
Source: Front Microbiol. 2022 Jun 23;13:921636. doi: 10.3389/fmicb.2022.921636 (PMC9260416; doi:10.3389/fmicb.2022.921636)
Supplement: Supplementary file 2 [file Table_2.XLS]

## Sheet: Table S1
Table S1. DNA primers used in this study.
Purpose	Primer name	Sequence (5'-3')
LanM expression in E.coli (pCold-I)	pCold1-LanM-N	GGGCATATGGAGGCCAAGCCGGCGGCCGA
	pCold1-LanM-C	GGTCTAGACTTGATCAGGCGAGCCAGGG
LanM expression in E.coli (pGEX6P1)	pGEX6p1-LanM-N	GGGGCCCCTGGGATCCGAGGCCAAGCCGGCGGCCG
	pGEX6p1-LanM-C	GGAATTCCGGGGATCTTACTTGATCAGGCGAGCCA
lanM deletion	lanM-upF	GCTATGACATGATTACGCGGCTGTGCGGCCTGCAACC
	lanM-upR	CTTGATCAGGCGAGCCAGGG GAGAATCGTCGTCCATCTCC
	lanM- downF	CCCTGGCTCGCCTGATCAAG
	lanM-downR	TCCCCGGGTACCGAGCTCCATGCCGACATAGGCGAGCTC
tonB_Ln deletion	tonB_Ln-upF	CGAATTCGAGCTCGGTACCC ACACCGTCGAGGTCTATGCC
	tonB_Ln-upR	GGTATCCGACTCGTGCGGTG
	tonB_Ln-downF	CACCGCACGAGTCGGATACC ACCTGGTAGGACGGCCGACC
	tonB_Ln-downR	GTCGACTCTAGAGGATCCCC AGACCTCGTCGATCTCGTCG
mxcQE deletion	mxcQE-upF	TCGAGCTCGGTACCC CAGCACGCGCTCGAACTTCC
	mxcQE-upR	ATCCCCCGCATGCCG ACGCGCGTCAGGCGGAAGTG
	mxcQE-downF	CGGCATGCGGGGGATCTGCG
	mxcQE-downR	CTCTAGAGGATCCCC TCGAAGGCCGCACTCGATGC
pAT01 construction	pCM130KmCinsert1	TTGAGAATGCGAATTCTCTAGACACCACCACCACCACCACTGAAATTCTACTGGGCTA
	pCM130KmCinsert2	TAGCCCAGTAGAATTTCAGTGGTGGTGGTGGTGGTGTCTAGAGAATTCGCATTCTCAA
pAT02f vector construction	Pfae5(pAT01)	TTGAGAATGC GAATT GTCTTAACCGCAACACGG
	Pfae3(pAT01)	GTGTCTAGAGAATTC CATGTGGGGCTTCTCCCAGG
pAT02m vector construction	PmxaF5(pAT01)	TTGAGAATGC GAATT GCCGATGTCACCGTGCTGCT
	PmxaF3(pAT01)	GTGTCTAGAGAATTC CATGTTCAGCGTCTCCAATCGG
LanM cloning into pAT01	Pfae5(pAT01)	TTGAGAATGC GAATT GTCTTAACCGCAACACGG
	Pfae3(pAT01for lanM)	GGGTGCGGTTCAG CATGTGGGGCTTCTCCCAGG
	LanM-N(pAT01)	ATGCTGAACCGCACCCTGCTTC
	LanM-C(pAT01)	GTGTCTAGAGAATTC CTTGATCAGGCGAGCCAG
GFP cloning into pAT02m	pAT02m-gfp5	GCTGAACATGGAATTA AGTAAAGGAGAAGAACTTT
	pAT02fm-gfp3	GTGTCTAGAGAATTC TTTGTAGAGCTCATCCATGC
GFP cloning into pAT02f	pAT02f-gfp5	GCCCCAC ATG GAA TTA AGTAAAGGAGAAGAACTTT
	pAT02fm-gfp3	GTGTCTAGAGAATTC TTTGTAGAGCTCATCCATGC
pHC42m vector construction	InversePHC42F2	ATCAGTAAAGGAGAAGAACTTTTC
	InversePHC42R2-2	ATCCTACTTAAGATCTTCCGTGCAG
pHC42m-lanM vector construction	lanM-promoter5’	AAGCAGGGAATTCGATCCTCGCTGCACATCGTGCTC
	lanM-ORF3’	TCCTTTACTCATGATCTTGATCAGGCGAGCCAGG
Localization of LanM-GFP	GFP-N	ATGAGTAAAGGAGAAGAACT
	GFP-C	CTTCTAGAGTCATATTAATTTATTTGTAGAGCTCATCCA
	lanM-N	TGTAACTAGTAGAGGAAGCTTCCGC ATGCTGAACCGCACCCTGCT
	lanM-C	AGTTCTTCTCCTTTACTCAT CTTGATCAGGCGAGCCAGGG
Construction of pAT06-Lux	LuxC-F	GAAGATCTTAAGTAGGATCCATGGATGACTAAAAAAATTTCATTC
	LuxE-R	TACGCCAAGCTTGCATGCCTATCAACTATCAAACGCTTCGG
Construction pAT06-Lux-PlanM	pAT06Lux-LanM-5	CGGAAGATCTTAAGTAGGATCTGCGGGTGCTGGAGACCTTC
	pAT06Lux-LanM-3	ATGAAATTTTTTTAGTCATCGAAAGTCTCCGGCGCGAGAA
Construction pAT06-Lux-PmxcQ	pAT06Lux-PmxcQ-5	CGGAAGATCTTAAGTAGGATCCCGATCCGCCGCTGCGCCAG
	pAT06Lux-PmxcQ-3	ATGAAATTTTTTTAGTCATCGGGCTCTCGGGGGAGCGGGG
rpoC qPCR	rpoC_qPCR-F	TCGGCAAGCGTGTGGACTAT
	rpoC_qPCR-R	CCTCCGGCTTCTCCTTCTCG
lanM qPCR	lanM-qPCR-F	GATGAAGGCCGATCCGGACA
	lanM-qPCR-R	GCCGGGCTCTTCATCTCCTT

## Sheet: Table S2
Table S2. LC-MS analysis of the tube wall fractions of cell suspension incubated with LaCl3.
			MASCOT score *
CDS	Function	Mass	∆lanM	Wild type	lanM-OX
Maq22A_1p33020	flagellin and related hook-associated proteins, FlgLe	30077	110	22	78
Maq22A_c16490	aldehyde-activating protein, Fae1	18404	92
Maq22A_c19275	methylenetetrahydrofolate dehydrogenase, MtdA	29566	48
Maq22A_1p37465	acetyl-CoA acetyltransferase/Beta-ketothiolase, PhaA	40895	42
Maq22A_c09975	hypothetical protein	13645	37
Maq22A_c24300	microcin ABC transporter ATP-binding protein	58505	26
Maq22A_1p32240	hypothetical protein	34544	22
Maq22A_c15400	hypothetical protein	9112	21
Maq22A_1p33165	methanol dehydrogenase large subunit protein, MxaF	68416	20
Maq22A_c24370	hypothetical protein	28467	19
Maq22A_1p32485	collagen triple helix repeat	84767	16
* The scores above 25 indicate identity or extensive homology (p < 0.05).

## Sheet: Table S3
Table S3. SWATH-MS proteomics analysis on the strain 22A wild type and ∆lanM grown on methanol in the absence/presence of LaCl3.
		Wild type						∆lanM
		-La			+La			-La			+La
CDS	Function	1	2	3	1	2	3	1	2	3	1	2	3
Maq22A_c00010	DNA-directed DNA polymerase	251087	252354	319921	297551	349986	285691	278960	275784	229295	386938	463295	396192
Maq22A_c00050	Exopolyphosphatase	32590.8	29277.3	36292.4	20933.1	25979.7	25791.4	34439	34736.5	45787.3	28704.6	27339.7	27627.3
Maq22A_c00120	Prolyl oligopeptidase	33693.5	27624.7	33715.7	21229.5	30732.9	30763.3	27831.5	30219.1	36001.2	39988.4	29345.7	25668.7
Maq22A_c00140	UPF0312 protein	25575.2	23711	26289.2	6896.98	29958.5	20223	23880	32919.7	36042.7	31122.6	26527.7	30926.8
Maq22A_c00150	UPF0312 protein	146432	162186	146043	285124	265971	234802	159298	166357	160379	225745	254259	248198
Maq22A_c00180	Ferroxidase	749306	629371	448968	416244	305553	565910	346686	560351	625750	462016	404825	526609
Maq22A_c00270	Mannose-1-phosphate guanylyltransferase	4734.07	74766	65659	109555	60217.1	3789.78	1855.71	70629.1	79509.4	99283.1	92173.4	91218
Maq22A_c00275	hypothetical protein	24354.8	36779.4	33283.8	26979.6	46941	22635.4	8468.09	13487.1	12677.8	9060.2	17059.1	26979.6
Maq22A_c00335	COBW domain-containing protein	30307.5	35254.4	40473.5	45255.1	53608.8	58322.1	38187.9	33418.4	30035.7	52893.7	64287.1	57235.8
Maq22A_c00355	C-factor	15113.1	6453.57	16807	14189.8	8329.65	15788.5	9807.21	13143.8	14968.8	9044.47	6641.07	7511.28
Maq22A_c00390	UDP-N-acetylglucosamine 1-carboxyvinyltransferase	215527	266497	201229	278632	247345	258057	245764	229486	199440	260465	272005	280447
Maq22A_c00405	ATP phosphoribosyltransferase	102538	100876	98410.9	80733.4	119730	125998	102491	102914	88681.7	115813	67152	109870
Maq22A_c00410	ATP phosphoribosyltransferase regulatory subunit	16881	46440.5	47518.4	55251.1	73714.6	74483.9	47831.5	52150	59211.4	65616.7	69315.7	112050
Maq22A_c00415	Histidine--tRNA ligase	211612	208608	226982	265656	249782	254002	221116	188178	173284	254409	257309	244304
Maq22A_c00435	hypothetical protein	19865.7	44513.9	1094.65	64225.7	57375.1	76943.9	1057.02	49631.7	26479.8	1832.89	52354.1	42310.2
Maq22A_c00445	Histidinol dehydrogenase	134785	116459	108936	119227	112368	85747.2	130023	119394	127291	114891	118466	131739
Maq22A_c00450	UPF0262 protein	31616.9	25232.5	46541.6	20764.4	38154.8	20615.3	39601.5	44574	39200.8	24292.2	39214.4	42438.2
Maq22A_c00515	Phosphoenolpyruvate carboxylase	58775.6	52407.5	67987.7	57271.3	45379.8	59340.1	72282.9	70880.8	58314.7	57543.2	95780.4	81318.5
Maq22A_c00520	Pyruvate dehydrogenase (acetyl-transferring)	222169	210244	206060	110118	106864	124598	222284	226451	206874	135444	115003	149133
Maq22A_c00565	Shikimate dehydrogenase	49215.6	86242.3	68468.1	105993	97474.1	95805.6	88544	123159	54152.6	117598	149409	144744
Maq22A_c00575	([Pyruvate, water dikinase] phosphate) phosphotransferase	6040.57	14732	19273.3	9381.56	30418.3	10396.5	18119.2	27886.1	19122.8	13862.1	38308	40194.9
Maq22A_c00580	Uroporphyrinogen decarboxylase	25871.9	23515.7	20963.7	22491.9	30845.4	29293.8	26904.4	30975	23279.6	29171.6	38437.6	39042.9
Maq22A_c00590	hypothetical protein	11621.8	6184.57	5652.15	10666.8	5889.9	4288.22	10520.6	16539.2	4916.02	12502.7	970.281	11367.4
Maq22A_c00680	D-amino acid dehydrogenase (quinone)	6067.51	28760	16125.6	11278.5	9194.17	10901.3	21673.2	2753.05	11254.1	24466.8	19523.6	19178.8
Maq22A_c00710	Triokinase	939.723	11313.1	5486.41	3016.23	1451.81	4444.16	5681.53	5193.39	802.246	3416.4	5838.51	1543
Maq22A_c00810	Penicillin-insensitive murein endopeptidase	116308	112082	107507	95008.7	78906.7	96293.7	110461	104315	113740	68016.3	1711.85	1591.72
Maq22A_c00830	Thymocyte nuclear protein	10276.4	7918.62	13650.2	6122.93	16379	10907.3	12095.9	11498.7	6907.97	8349.9	2319.33	10867.5
Maq22A_c00840	Protein-export protein SecB	759272	699616	730484	1.16051e+06	1.01918e+06	1.07459e+06	639712	713469	748836	969287	722295	717113
Maq22A_c00845	hypothetical protein	163033	176797	184546	145550	104787	157547	152336	145758	140612	127459	160228	145575
Maq22A_c00860	Transcription termination factor Rho	447769	409880	418236	453145	428148	419380	431162	472523	472047	496483	435549	452243
Maq22A_c00870	tRNA uridine 5-carboxymethylaminomethyl modification enzyme MnmG	1680.48	656.403	9875.14	4335.17	9901.23	5575.01	6330.59	8649.9	3995.86	354.49	10183.2	12763.4
Maq22A_c00880	Chromosome partitioning protein ParA	7853.17	7552.41	17700.2	5680.63	12629.4	6666.87	6184.17	11677.9	7800.42	8098	2933.96	18178.6
Maq22A_c00885	Chromosome-partitioning protein ParB	22136.2	19131.2	19386	20722.1	19196.9	23171.2	14678.7	20586.6	17655.7	14928.5	15294.5	15989.7
Maq22A_c00900	Leucine--tRNA ligase	150553	136780	131975	180982	155665	158012	127466	126214	116547	127659	134788	135350
Maq22A_c00915	hypothetical protein	25613.3	26326.4	37888.5	81239.1	74295.9	30288.4	32468	23814.9	34973.4	101007	97252.4	87686.1
Maq22A_c00935	D-threonine aldolase	71482.9	69287.9	67150	51022.4	42448.7	52277.2	64521.6	59386.5	74316.6	48242.6	43650.3	38934.1
Maq22A_c00950	2,3,4,5-tetrahydropyridine-2,6-dicarboxylate N-succinyltransferase	458480	494779	413466	556353	533115	554496	477219	500473	473905	443847	406575	413746
Maq22A_c00955	Pantoate--beta-alanine ligase (AMP-forming)	105457	98262.4	79125.2	95443.1	52983.6	65640.5	48681.3	79621.7	77334.7	62155.9	45311.5	39009.9
Maq22A_c01025	Carbonic anhydrase	219264	246546	331116	317453	241884	255076	340628	372635	363853	368428	320462	269436
Maq22A_c01030	8-oxo-dGTP diphosphatase	16937.4	1124.5	13089.4	8043.89	1002.3	10610	8192.16	12122.5	8385.12	8038.95	8102.23	3439.09
Maq22A_c01125	Cystathionine gamma-synthase	123123	107829	115927	111663	154377	131549	101687	110582	115163	142087	157609	155368
Maq22A_c01135	NADPH:quinone reductase	27551.1	31255.9	23873.2	15837.5	22138.4	22482.4	23697	21959.3	26131.9	19077.4	25807.9	26020.9
Maq22A_c01145	Hypoxanthine phosphoribosyltransferase	160562	151913	163988	131928	179491	170848	149545	179054	154424	98780.8	113839	148366
Maq22A_c01180	uncharacterized protein	522276	515241	476487	509857	471727	434210	539079	490413	567643	568313	469893	452122
Maq22A_c01195	Glutamyl-tRNA(Gln) amidotransferase subunit	11436.8	7032.08	24695.9	4980.47	3377.2	12631.5	1764.76	937.591	22504.5	6118.76	13475.4	12657.8
Maq22A_c01220	Arginine-binding extracellular protein ArtP	14832	1755.85	19032.2	15614	28564.7	14377.3	15001.9	24819.3	9192.54	18403.7	15604.8	14807.3
Maq22A_c01235	Putative binding protein YtlA	49320.8	46915.6	85078.3	58237	110749	45515.9	108594	125650	95970.3	77175.6	95474.7	109256
Maq22A_c01275	uncharacterized protein	391621	390499	356268	130390	134194	133976	356084	369552	370097	124252	116059	98224.6
Maq22A_c01380	C4-dicarboxylate-binding protein DctB	282.396	520.814	947.82	3198.35	3354.79	4584.06	307.512	4163.23	1303.96	2037.5	5314.49	8580.76
Maq22A_c01410	Trans-2,3-dihydro-3-hydroxyanthranilate isomerase	38626.6	45806.4	45380.8	35293.3	43955.8	39754.9	41248.8	39372	37935.1	42235.2	49636.4	45197.1
Maq22A_c01420	Pyridoxal kinase	118451	138731	131034	131051	144669	142354	145943	145712	165830	135069	132727	147038
Maq22A_c01500	Phenylacetate--CoA ligase	16134.7	15168.3	1519.55	10131.3	13176.6	4819.14	14544.5	12774.9	13706.5	4284.19	17304.9	14164.2
Maq22A_c01570	Isovaleryl-CoA dehydrogenase	20493.9	24356.1	24596.6	8818.85	14381.2	19432.7	17540.5	17926.6	21824.5	19369.5	17154.4	17455.2
Maq22A_c01585	uncharacterized protein	32626.9	25088.6	9220.46	13068.7	19296.1	2484.22	25768.6	33426.7	31068.7	14641.7	16708.2	16813
Maq22A_c01635	Thiosulfate dehydrogenase	27569.8	24331.4	25340.3	7637.49	8554.92	10306.6	17117.9	14291.6	20363.4	9196.39	2490.53	10212.5
Maq22A_c01775	hypothetical protein	38328.1	43781.9	35735.3	11204.6	12749.3	11160.9	28066.2	24907.1	26237.5	864.84	1888.6	8334.3
Maq22A_c01790	hypothetical protein	106935	88599.1	86300.8	110891	113145	101268	81400.7	81077	80319	100378	102094	89943
Maq22A_c01800	hypothetical protein	20397.7	32588.9	21448.8	29408.5	3436.58	32796.4	15153.7	32305.5	32338	36896	3198.67	17901.5
Maq22A_c01820	Nitrogen regulatory protein P-II	531620	530540	564940	508425	618164	545411	486583	526023	511800	511968	576666	563241
Maq22A_c01825	Glutamine synthetase	1.70765e+06	1.71133e+06	1.62361e+06	1.86861e+06	2.33113e+06	1.82004e+06	1.60242e+06	1.55984e+06	1.40188e+06	1.73665e+06	1.85223e+06	1.74014e+06
Maq22A_c01845	hypothetical protein	48242.8	42600.4	39651	30641.5	38081.5	37807.3	40395.3	42754.4	36244	29679.3	40469.4	43901.7
Maq22A_c01855	50S ribosomal protein L33	164216	185347	183995	165497	186028	193183	195723	197230	198896	218204	227033	171164
Maq22A_c01875	Trigger factor	375583	352464	345349	522799	508147	427656	323203	313595	310129	364971	315172	294226
Maq22A_c01880	Endopeptidase Clp	803132	862852	835326	1.04021e+06	794140	1.02329e+06	915393	959745	1.0287e+06	834677	780178	744454
Maq22A_c01885	ATP-dependent Clp protease ATP-binding subunit ClpX	416419	456568	434766	508391	436254	479215	454553	413255	495457	574144	481110	472006
Maq22A_c01890	Endopeptidase La	187058	170067	241332	217174	253914	248079	275263	250949	285028	260790	345978	359826
Maq22A_c01940	NADPH:quinone reductase	54100.4	44019.7	48410.8	39341.6	37216.6	31607.9	49375.7	49606.6	48289.1	32452.5	28476.4	25524.9
Maq22A_c01950	2-polyprenyl-6-hydroxyphenol methylase	18579.2	28711.4	25458.3	22559.9	13488.1	20153.3	32503	29672.9	28415	29154.8	26805.2	24829.7
Maq22A_c01955	Aspartate kinase	93356.4	106515	48726.7	119578	115496	136521	97757.7	101894	82911.6	97272.7	105593	122443
Maq22A_c01970	Peptide chain release factor	53161.4	61792.3	87332.1	84516.9	74769.2	100153	56563.3	76816.8	82113.5	71469.6	100258	104109
Maq22A_c01980	Protein ORF73	291195	230486	250669	282396	214539	298292	254516	232539	225773	262388	202796	188950
Maq22A_c01990	3-oxoacyl-[acyl-carrier-protein] reductase	44076.6	37602.4	48368	31282.2	44635.3	41480.1	49241.7	59210.9	62805.7	50480.5	64089.9	76062
Maq22A_c02000	Invasion protein B like protein	45678.2	67388.7	44832.6	72976.3	90257.7	98738.8	58865.8	56710.5	64704.9	61312.4	57018.6	88640.6
Maq22A_c02020	hypothetical protein	21295.2	22436.3	21708.2	18251.7	20074.4	21650.6	13679.6	17595.9	20919.5	663.358	10463.2	15148.7
Maq22A_c02050	hypothetical protein	25118.7	24977.7	18325.5	200045	370704	288197	25161.6	37655.2	28222.5	12065.1	30436.9	15681.7
Maq22A_c02060	Phosphoribosylaminoimidazolecarboxamide formyltransferase	458412	346693	325921	647177	436113	638061	493305	470111	378748	709910	598290	610636
Maq22A_c02090	Acetate--CoA ligase	929580	976859	921731	737378	658600	821370	1.03788e+06	1.06192e+06	927558	660769	609585	633510
Maq22A_c02105	Nitrogen assimilation regulatory protein nac	54573.7	75920.2	93163.9	59667.1	65374.3	82490.7	89857.1	83524.5	106349	79729.6	84340.4	93595.3
Maq22A_c02110	Thioredoxin-disulfide reductase	23851	67570.9	74445.8	81411.5	61204.3	73709	84501.2	64683	7540.22	68788.2	19234	35954.9
Maq22A_c02120	Glutamate--tRNA ligase	25265.8	23314.9	18964.6	28546.9	59222.9	27060.1	22995.8	30517.6	18236.9	26043.5	37310.5	22208.7
Maq22A_c02130	hypothetical protein	20860.4	5830.92	8143.4	6269.37	16987.6	12256.3	1852.77	11810.8	12539	4785.01	9894.02	10257.5
Maq22A_c02140	Homospermidine synthase	195150	158792	157241	439225	376278	308739	194839	160613	179112	380499	326479	368823
Maq22A_c02155	Glutamate 5-kinase	27853.4	42000.7	40969	71980.1	47888.4	58111.8	28236.5	51542.3	58348.6	72344.2	50785.4	43398.7
Maq22A_c02175	Membrane alanyl aminopeptidase	25731.3	50774.9	25823.8	65352.6	69106.5	22365.9	66394.6	41232.3	90485.9	79913.6	47558.6	79449.4
Maq22A_c02180	Lactoylglutathione lyase	84751	90981.9	80795.2	97087.4	98240.3	122135	84765.2	101543	103783	95917.4	111064	126812
Maq22A_c02195	16S rRNA (cytosine(1402)-N(4))-methyltransferase	16827.5	19126.4	2212.16	22164.2	20409.7	23032.9	15393.3	19060.5	20582.6	20825.1	16757.8	25640.3
Maq22A_c02210	UDP-N-acetylmuramoyl-L-alanyl-D-glutamate--2,6-diaminopimelate ligase	47669	42431.6	49956.9	35724.5	45736.1	36810.6	42389.4	50020.5	56383	44610.6	49213.1	58147
Maq22A_c02215	UDP-N-acetylmuramoyl-tripeptide--D-alanyl-D-alanine ligase	173015	190338	165009	170401	177132	165934	175574	161543	180815	179139	153569	139490
Maq22A_c02230	UDP-N-acetylmuramoyl-L-alanine--D-glutamate ligase	28757.8	53460.9	73450.7	61992.9	73703.1	65832.9	73166.8	76348.3	14025.7	88927.6	16681.6	16091.9
Maq22A_c02240	Elongation factor	457567	438074	465083	731559	602787	683458	414752	434412	519236	760232	685172	701394
Maq22A_c02295	Putative GTPase	106944	96454.1	111791	69912.1	80089.2	62499	117850	132899	132138	66298.6	133967	106969
Maq22A_c02325	Anthranilate synthase	412930	235235	344399	64538.2	15692.7	95644.7	111139	18521.1	26563.9	16667.3	45623.1	35841.2
Maq22A_c02330	Peptidylprolyl isomerase	84949.4	82934.3	104146	44734.2	65749.2	51112.4	59054.2	65787.8	62817.3	21892.6	54075	34890.4
Maq22A_c02335	Triose-phosphate isomerase	136361	141435	168157	191481	148124	182496	114673	117040	170825	221047	191435	198133
Maq22A_c02840	NADH:ubiquinone reductase (H(+)-translocating)	87009.5	90933.5	95340.6	114233	56000.5	133806	104531	99499.4	105206	142589	115453	108144
Maq22A_c02845	NADH:ubiquinone reductase (H(+)-translocating)	22377.9	21470.1	21098.4	14242.6	33227.4	24352.5	1062.45	25435.6	10669.4	12520.4	18411.8	17405.2
Maq22A_c02850	NADH:ubiquinone reductase (H(+)-translocating)	25130.3	31648.5	25309.3	36358.2	44269	37583.6	37651.5	34492.3	33725.1	21532.3	35568.2	42115.3
Maq22A_c02855	NADH:ubiquinone reductase (H(+)-translocating)	346977	379990	418099	412303	317395	455140	304556	333083	356209	409115	382453	361719
Maq22A_c02860	NADH:ubiquinone reductase (H(+)-translocating)	52338.7	46369.3	39700	63637	60721.7	62008.9	54044.6	51396.1	48602.9	33922	34440.9	39197.2
Maq22A_c02865	Formate dehydrogenase	615152	551062	647372	811645	674652	797000	606929	614318	673704	729642	514426	605424
Maq22A_c02880	NADH:ubiquinone reductase (H(+)-translocating)	29115.6	37933.2	7717.12	35375.9	12165.1	39634.1	19116	6261.46	4897.97	23408.3	21989.9	19189.2
Maq22A_c02910	Ribonuclease J	648829	696239	690419	678025	605568	674845	641578	611873	673693	659793	546413	526648
Maq22A_c02915	Methylmalonyl-CoA epimerase	510.35	347.21	3512.53	0	1414.44	717.699	3530.22	7532.54	1794.2	1138	1471.75	3166.8
Maq22A_c02925	Proline--tRNA ligase	147292	139778	130775	142537	172859	126656	113718	137670	112554	124113	147841	137458
Maq22A_c02940	Lipoprotein-releasing system ATP-binding protein LolD	4857.13	27746.8	7696.81	11981.7	25946.3	28022.4	12952.8	22799.6	17684.7	9892.52	13602.5	15972.9
Maq22A_c02945	Pyruvate, phosphate dikinase	541379	546707	494297	573946	458285	518224	408165	543605	567161	332253	383149	401272
Maq22A_c02965	Carboxypeptidase Taq	9090.54	7620.62	13627	8947.96	16174	396.88	9203.46	15705.9	14019.8	13470.4	17785.3	19950.5
Maq22A_c02985	30S ribosomal protein S21	509573	519930	513954	680488	434087	632784	548585	482024	506309	778939	428104	370419
Maq22A_c03005	DNA helicase	29874.2	30595.1	26729.8	32989.9	26285.2	43150.9	22318.4	27689.9	27080.7	29125.5	31446.3	26270.8
Maq22A_c03035	Protein TolB	104687	100964	96163.3	131729	134591	99174	101703	98690	97913.4	117230	149726	143229
Maq22A_c03080	Phosphocarrier protein HPr	43788.7	39458.8	42916	28255.4	32512.2	50089.1	24299.2	42855.6	50237.8	8507.78	33145.9	2140.15
Maq22A_c03090	Protein-N(pi)-phosphohistidine--L-ascorbate phosphotransferase	16569.7	21792	23723.1	10038.4	25354.7	22744.5	21785.2	24746.5	35291.8	18555	26565.4	22972.9
Maq22A_c03110	hypothetical protein	60346.1	53623.8	45400.6	53536.4	39237.6	35334.3	63235.2	51125.2	49267.2	35091.4	36944	33390.5
Maq22A_c03115	Phosphoenolpyruvate carboxykinase (ATP)	566673	604061	623668	671608	672452	686921	623105	648051	622023	690992	747905	781886
Maq22A_c03125	Elongation factor	57915.5	61212.3	40987.2	75114.3	72244.9	69549.3	53823	50739.6	50478.2	58674	69040.1	66359.1
Maq22A_c03145	Leu/Ile/Val-binding protein like protein	31105.9	22820.3	31451	26074.4	16752.5	1536.52	24617.2	22931.1	26894.5	3605.62	6765.97	8750
Maq22A_c03175	Trehalose-phosphatase	2301.89	13951.5	66306.4	29392.5	1108.32	21194.7	26704.7	346.228	55406.3	10846.3	65095.1	11274
Maq22A_c03200	Transketolase	672276	698624	632937	659429	711864	764556	611325	641621	426050	518544	540206	589757
Maq22A_c03205	Glucan 1,4-alpha-glucosidase	32082	23427.5	30922.2	40000.8	22617.2	44921.2	18824.3	6660.84	33367.8	38382.1	32972.2	25057.1
Maq22A_c03295	Phosphoglycerate dehydrogenase	381697	342988	414651	480030	440049	394494	388065	345298	378016	399394	473118	387375
Maq22A_c03350	Lysine--tRNA ligase	47563.8	54821.1	70366.9	63644.6	10173.3	63402.4	52424.7	33906	26251	58437.8	56960	10559.6
Maq22A_c03370	hypothetical protein	113646	40821.5	59023.5	18421.5	50091.9	22276.4	123287	65761.1	24018.7	5457.91	125147	84205.2
Maq22A_c03455	Tartrate dehydrogenase	82060.5	107245	88614.3	55196.4	54585	55256.5	96441.2	85920.8	106339	69439.8	83013.9	72039.8
Maq22A_c03480	Aspartate transaminase	806301	777979	728056	932467	923291	792928	769191	755451	764379	752369	674815	686033
Maq22A_c03530	Histidine kinase	41439.9	23178.5	46603.6	23691.6	42731.3	42901	17262.3	21848.7	41196.1	27261.8	23664.3	10958.8
Maq22A_c03770	L-lactate dehydrogenase (cytochrome)	71295.1	76884.4	71932.4	153003	42646.4	138704	52050.7	83274.2	90953.8	50941.4	72390.2	66840
Maq22A_c03810	3-deoxy-7-phosphoheptulonate synthase	438637	409040	446282	502230	608835	522900	473767	516236	466988	559197	616896	629143
Maq22A_c03840	hypothetical protein	56665.7	48002.6	50775.8	37133.2	67716.8	30803.1	35468.3	41722.8	32683	15300.9	24124	13917.1
Maq22A_c03845	Ribose-5-phosphate isomerase	143131	151606	162010	182328	165211	169803	158287	158274	161696	183802	203233	217683
Maq22A_c03880	Glutathione transferase	157113	130942	136514	200109	175893	129226	141905	138117	148402	163109	130343	115334
Maq22A_c03905	3-carboxy-cis,cis-muconate cycloisomerase	16123.5	16327.1	14284.5	12399.7	18382.8	10105.6	17091.6	14916.6	12495.2	4279.55	20097.6	17630.5
Maq22A_c03910	3-keto-5-aminohexanoate cleavage enzyme	157504	199373	188733	183373	151627	173725	204971	166444	226561	191979	183719	158035
Maq22A_c03915	Protocatechuate 3,4-dioxygenase	1503.86	977.373	1369.99	3595.09	8328.56	1962.27	5171.16	7928.56	9880.39	6376.68	5004.88	8132.02
Maq22A_c03935	Phosphoglucomutase (alpha-D-glucose-1,6-bisphosphate-dependent)	89772	75738.3	92421.8	121750	122036	89228.9	96982.9	145462	127675	100707	102558	191767
Maq22A_c03945	Putative ankyrin repeat protein	24498.1	25066.3	33381.3	34184.8	21470.5	27376.1	24301	19262.7	27403.3	24674.4	1890.51	4094.45
Maq22A_c03965	Histidine ammonia-lyase	1781.72	1968.04	3105.51	22414.4	1383.64	5181.12	16279.6	15721.4	1808.97	21262	34211.2	38803.9
Maq22A_c04000	Starch synthase (maltosyl-transferring)	52287.6	71419.5	71155.9	69110.8	84500.2	72104.9	95293.7	75270.7	56360.4	81169.5	97489	87150.2
Maq22A_c04005	Maltose alpha-D-glucosyltransferase	175484	211666	198552	218487	143994	242833	156650	197584	213029	234230	226424	198956
Maq22A_c04010	1,4-alpha-glucan branching enzyme	17815	20437.2	20417.5	15913.3	14750.8	18535.8	21021.4	17141.8	23267.1	15235.7	18605	25551.2
Maq22A_c04020	Aspartate transaminase	20813.5	25677.5	30435.9	3278.16	4476.81	15651.2	3242.91	20619.3	28693.8	28556.5	9279.48	28425.9
Maq22A_c04205	hypothetical protein	115450	118250	116830	129383	110545	127141	93774.8	107005	83491.6	102464	115378	98066.8
Maq22A_c04290	hypothetical protein	531.638	347.208	3052.79	456.979	3712.85	4983.42	3685.14	7399.52	3727.63	2108.22	13034.8	3187.83
Maq22A_c04295	3-oxoacyl-[acyl-carrier-protein] reductase	95009.1	106052	92976.8	89160.3	89562.2	82312	103188	109699	105175	90905.4	55171.4	109670
Maq22A_c04300	Pyridoxal 5'-phosphate synthase	4834.34	1822.92	11160.4	5900.93	15425.1	992.498	9680.59	7522.85	6612.03	8730.79	5290.27	11457.3
Maq22A_c04310	DnaJ protein ERDJ2A	104482	116118	101833	109065	147102	133023	107677	106622	114700	107471	129044	125818
Maq22A_c04315	Enoyl-[acyl-carrier-protein] reductase (NADH)	432453	405165	360851	514965	443950	459279	396869	382724	368611	444161	349696	319613
Maq22A_c04395	Polar-differentiation response regulator DivK	30287	38533.5	28921.9	28002.6	28790.2	32504.4	32656.7	27564.6	16487.3	25788.5	21579.2	22792.6
Maq22A_c04465	hypothetical protein	11293.4	25109.4	10335.6	16046.1	23397.7	19557.9	23979.5	30401.5	21003.3	29383.6	38043.4	24332.5
Maq22A_c04495	Biopolymer transport protein ExbD	49689.9	45320.2	46785.8	21766.9	18461.8	7718.32	35037.5	33411.9	41137.2	35078.8	37360.3	33553.5
Maq22A_c04505	hypothetical protein	60139.1	57176.4	101308	64623.5	84042.7	82119.3	84846.8	60082	55130.9	129536	104841	126930
Maq22A_c04510	hypothetical protein	3114.16	3786.72	2124.13	4596.77	888.105	4470.73	1914.66	1534.62	1270.45	2126.87	1378.24	1526.53
Maq22A_c04525	hypothetical protein	50404.4	59029.7	53734.5	63361.3	61210	47181	55245.1	54283.8	50699.5	62484.9	56418.1	60300.7
Maq22A_c04565	Acetylglutamate kinase	361225	354529	374323	304625	369911	402203	357157	333038	340045	358640	360048	353606
Maq22A_c04580	Chaperone protein ClpB	116471	52256.3	76994.4	81981.6	96810	110666	68754.9	66693.5	125506	95681	112922	144541
Maq22A_c04590	Tryptophan--tRNA ligase	104461	117781	125664	137894	130624	117601	119543	93397.1	101488	130709	133839	134037
Maq22A_c05200	Asparaginase	40067.7	40471.5	52021.6	39463.8	49199.6	51209.4	46332.8	46536.2	44417	4724.97	53841.9	25177.5
Maq22A_c05215	Methanol dehydrogenase (cytochrome c)	136070	133748	118261	3.79131e+06	4.55976e+06	3.98767e+06	124845	139226	128768	2.96235e+06	3.24361e+06	3.23e+06
Maq22A_c05220	Cytochrome c-553I	35794.4	22376.3	17378	315093	338844	310607	25838.6	24085.1	41073.3	242339	251668	271909
Maq22A_c05225	Protein MoxJ	2184.09	1800.29	4466.59	8215.89	21828.6	9291.22	1543.28	2336.22	6040.01	15621.2	18264.7	20266.4
Maq22A_c05245	Dihydroneopterin aldolase	1476.83	3266.81	2781.98	2436.13	215.08	6640.63	7589.46	8809.31	14147.2	2112.93	6670.22	2672.8
Maq22A_c05250	Dihydropteroate synthase	48107.4	54542.7	62668.5	35945.7	55384.6	47639	55190.9	80580.7	69730.6	35459.7	46415.1	60627.4
Maq22A_c05270	hypothetical protein	79121.7	79153.7	97272.7	69098.1	27960.5	56775.3	98377.2	72708.9	89714	54922.6	44543.1	23647.8
Maq22A_c05275	Coenzyme PQQ synthesis protein	30846.6	18618.4	53153.1	17811.6	51525	27028.1	61782.1	55855.2	55076	37505.5	53869.5	52499
Maq22A_c05285	Pyrroloquinoline-quinone synthase	18855.6	23213.5	38461.6	671.458	11760.1	11977.2	36059.9	40823.2	44910.2	9833.55	5799.56	18161.5
Maq22A_c05305	Transcriptional regulatory protein AfsQ1	26300.9	543.731	16914.5	10410.9	8799.04	21347.4	19753.4	17901.1	10567.6	1901.79	6799.22	6196.28
Maq22A_c05325	Signal recognition particle receptor FtsY	84788.8	79121.9	77831.2	67800.7	78781.6	83208.4	81209.3	76941.7	58369.2	104094	93734.3	79251.9
Maq22A_c05440	hypothetical protein	77637.4	89804	90675.4	109155	95999.8	110842	90419.5	70347.7	72793.8	99229.7	92845.1	93337.1
Maq22A_c05445	Ribose-phosphate diphosphokinase	385809	413904	418974	416793	553277	473097	449472	461915	427301	476446	562296	522912
Maq22A_c05450	Inositol-phosphate phosphatase	5926.75	3443.2	1611.11	5918.42	2069	7296.31	4576.32	3511	1786.45	1982.93	2997.73	1023.53
Maq22A_c05455	Artemisinic aldehyde Delta(11(13)) reductase	538954	530575	449406	501955	120971	611386	634737	301731	302075	408584	336948	297174
Maq22A_c05475	30S ribosomal protein S1	1.31439e+06	1.2927e+06	1.17012e+06	1.61425e+06	1.59105e+06	1.3754e+06	1.2343e+06	1.16307e+06	921222	1.32556e+06	1.15471e+06	1.10006e+06
Maq22A_c05485	Integration host factor subunit beta	46010.5	31745.9	36207.9	36271.7	41849.5	45647.5	37644.5	37559.7	63843.6	56863.4	30390.9	47068.5
Maq22A_c05490	hypothetical protein	58255.5	74235	74161.2	62000.1	19952	43486.3	47144.3	56114.8	62948.6	34880.1	60661.3	53875.6
Maq22A_c05495	Ornithine cyclodeaminase	45440.8	47050.6	42862.1	32790.3	29598.5	41110.7	37694.3	43442.3	46028	32591.9	33866.1	40632.5
Maq22A_c05505	Phosphoribosylanthranilate isomerase	31086.7	29614.1	29606.9	20756	21450.6	31041.2	4031.3	24151.6	29711.8	25415.8	22727.5	31639.1
Maq22A_c05510	Tryptophan synthase	214615	228711	202642	282172	278450	204321	211828	219013	211349	265878	249845	234358
Maq22A_c05760	Peptidase Do	16395.1	6533.08	16227.1	8679.66	3733.9	4151.44	13017.1	14066.8	13084.2	13777.1	11689.1	11118.1
Maq22A_c05765	2-dehydro-3-deoxy-L-arabinonate dehydratase	261576	216160	232189	171633	177247	181733	21118.6	24037.8	23332.5	17647.3	7957.82	15952.6
Maq22A_c05800	3-dehydroquinate synthase	71355.3	67930.4	73956.7	75747.1	76812.8	90163.6	95242.7	83697.1	91477.1	82140.9	96416.7	79586.9
Maq22A_c05805	8-amino-7-oxononanoate synthase	53353.2	44259.1	57591.2	54304	72118.9	64178.5	56356.1	66504.5	65537.5	63405.1	68599.2	71150.3
Maq22A_c05810	Mycocerosic acid synthase	80640.4	46969.4	105897	135031	121656	103004	124038	112672	119878	96285	66560.6	88689.9
Maq22A_c05815	hypothetical protein	1399.46	558.8	4714.02	685.476	28906.2	3903.22	11146.8	14019.2	7571.96	767.424	24379.7	16333.5
Maq22A_c05820	UDP-glucose 6-dehydrogenase	128631	140931	135562	153366	110478	176800	150541	141799	142546	158975	149553	160831
Maq22A_c05935	Diamine N-acetyltransferase	16479	16999.9	6081.86	7582.96	5122.9	14096.4	10132.4	2336.74	18910.1	4213.03	3925.18	997.709
Maq22A_c05955	2-dehydropantoate 2-reductase	106311	109943	93308.8	82236.7	78846.4	76462.3	82120.1	96093.9	101136	195055	194925	193058
Maq22A_c05985	2-dehydro-3-deoxy-6-phosphogalactonate aldolase	2514.19	737.118	920.707	13823.3	4691.91	4537.84	17212.8	13738.4	1068.21	24325.8	10826.2	15993.7
Maq22A_c06180	Methionine gamma-lyase	44803.6	42729.5	45471.2	32506.5	37446.6	29199.5	31762	41369.2	33797.7	26858.3	33597.2	33666.3
Maq22A_c06200	hypothetical protein	33692.7	34844.3	35618.1	43530.3	21794.8	23758.9	38973.7	37351.7	48532	42976.7	45391.3	48647.6
Maq22A_c06215	NAD(+) synthase (glutamine-hydrolyzing)	1035.99	24096.4	35564	30418.3	21363.3	37305.6	28823.2	30277.8	46236.1	44599.3	39269.5	51200.1
Maq22A_c06240	30S ribosomal protein S15	107831	120033	127894	100717	92751.1	138683	120230	120174	127203	124980	120556	120633
Maq22A_c06245	Polyribonucleotide nucleotidyltransferase	1.76999e+06	1.77318e+06	1.65133e+06	1.65434e+06	1.48074e+06	1.50122e+06	1.68861e+06	1.63005e+06	1.55216e+06	1.47136e+06	1.40084e+06	1.39111e+06
Maq22A_c06250	hypothetical protein	462164	473240	428220	332994	278980	300861	493192	474017	450791	294590	304862	271867
Maq22A_c06255	Polyamine-transporting ATPase	0	347.246	2077.5	456.979	3313	0	1670.99	8211.66	969.695	1213.1	11707.7	12457.5
Maq22A_c06265	Putative aliphatic sulfonates-binding protein	619806	640514	573742	757101	774880	655760	670482	715008	629868	718290	658234	638307
Maq22A_c06280	Protein GrpE	540350	510714	527354	729330	633635	721173	499616	410898	512070	606088	551737	526133
Maq22A_c06385	Putative aminotransferase AatC	261706	247546	239188	95703.4	195344	224541	287315	278870	312207	230838	182563	191190
Maq22A_c06405	Ureidoglycolate lyase	566429	538167	599907	421705	492993	435439	534316	519819	527756	452400	475713	465616
Maq22A_c06460	Flagellar hook protein FlgE	33267.2	17704.9	31953.9	53655.1	46440.5	14751.3	16232.4	23443.9	15065.6	8581.45	18141.3	28830.2
Maq22A_c06580	Triphosphatase	127420	117026	59372.5	83430.7	70030.8	93545.9	108186	63775	71167.5	81588.2	80478.6	60260.7
Maq22A_c06585	23S rRNA (guanosine(2251)-2'-O)-methyltransferase	36447.9	27008.7	43048.3	27019.7	40154.7	46941.1	44242.1	27292.5	36216.2	42773.7	61742.5	35472.7
Maq22A_c06770	Non-specific serine/threonine protein kinase	8201.92	50196.5	3081.25	13581	14091.4	17253.4	23106.6	27869.7	10170.2	6617.7	6775.21	8123.76
Maq22A_c06840	hypothetical protein	22229.5	20695.9	17508.8	23886.3	21866.7	21804.6	22041.2	23851.3	24602.4	24434.9	21730	1974.42
Maq22A_c06845	ATP-dependent protease ATPase subunit HslU	205884	187663	203518	203882	195141	229572	214159	165686	179022	209420	203214	201440
Maq22A_c06870	Translation initiation factor IF-2	43166.3	97323.2	112844	95263.7	93847.6	123752	90481	79962.4	71121.1	68020.3	82048.5	91788.6
Maq22A_c06900	hypothetical protein	14780.3	20363.2	18231.1	16183.7	11342.4	15030	18323.4	19947.5	20167.2	16670.6	8501.51	14464.8
Maq22A_c06910	Glycerate 2-kinase	375763	257409	221562	239712	216928	153537	302410	218619	237095	138196	174054	237931
Maq22A_c06930	Pyruvate kinase	424730	431296	370588	380672	321928	420867	481755	454733	532261	427576	387347	364992
Maq22A_c06945	50S ribosomal protein L36	13729.2	19089	22383.3	19338.6	872.297	21958.3	28292	29910.2	43321.5	57233.4	46205.1	46527.3
Maq22A_c06970	Asparaginyl-tRNA synthase (glutamine-hydrolyzing)	213050	231199	226877	169171	150632	131244	165050	183072	216081	133043	129603	138187
Maq22A_c07015	hypothetical protein	86344.9	77837.6	93630.7	64389.6	73496.2	77306.5	76872.1	92547.7	91649.1	71772.6	84575.1	47662.7
Maq22A_c07040	Peptidase Do	89299.6	72112.1	83835.7	86109.1	73183	85674.8	72025.7	76744.4	81546.5	69439.3	81579	78547.8
Maq22A_c07055	(2S)-methylsuccinyl-CoA dehydrogenase	651845	575630	671155	519001	748225	736723	893346	964640	867413	644375	872803	964397
Maq22A_c07080	Phosphoglucosamine mutase	90884	94078.6	89996.3	133722	120684	115325	95777	102539	108485	113081	93723.1	99897.9
Maq22A_c07085	ATP-dependent zinc metalloprotease FtsH	279609	263723	282225	200360	179232	180797	236573	176524	252454	195870	146965	108996
Maq22A_c07095	uncharacterized protein	2913.11	3877.45	3720.61	1899.85	1847.23	1515.77	2359.78	414.05	419.432	2444	7549.58	5812.46
Maq22A_c07185	hypothetical protein	144222	169497	203535	151720	187276	164111	138060	135959	111715	135864	133925	163483
Maq22A_c07200	Lysine/arginine/ornithine-binding periplasmic protein	21016.8	37955.5	27251.6	710.304	15447.1	13475.9	763.641	17321.9	13644.5	10062.6	22066.3	4094.46
Maq22A_c07220	3-oxoacyl-[acyl-carrier-protein] reductase	38431	79566.3	64534.9	23101	40715.4	52033.2	61938.5	95027.8	76510.8	39096.5	42249.9	38267.9
Maq22A_c07255	4-hydroxybutyrate dehydrogenase	83426.6	11817.4	42695.9	9043.49	27671.4	5674.01	14827.4	7235.99	14868	4343.99	35758.8	55452.2
Maq22A_c07300	Cold shock-like protein 7.0	494389	406382	421075	998935	1.42463e+06	811007	323613	467842	310444	454076	443539	446752
Maq22A_c07340	Aspartate--tRNA ligase	462516	490168	615631	654627	523542	723159	545803	426350	464084	704722	665062	657356
Maq22A_c07355	Ribonuclease D	15063.5	1957.14	17922.3	8430.81	17030.2	10458.1	19802.5	18941.3	22579	19951.1	16695.5	22690.4
Maq22A_c07395	hypothetical protein	9752.42	13089.4	13657.1	17761.5	21630.3	22714	12760.4	24013.6	14846	19723.7	22393.4	26789.4
Maq22A_c07400	hypothetical protein	496124	471149	497451	331563	446818	365021	405189	439490	415103	308992	294263	264788
Maq22A_c07415	Iron-chelate-transporting ATPase	659.221	0	759.678	913.949	8057.49	478.468	3492.26	4920.5	1770.71	4136.9	10046.6	7689.19
Maq22A_c07450	hypothetical protein	39800.5	39602.2	46766.1	36618.2	29219	40570.1	31056.6	24292.8	26743.3	32847.6	38778.8	38512.9
Maq22A_c07740	Arabinose-5-phosphate isomerase	10533.5	20961.5	16247.6	5940.87	33593.1	13367.1	17417.7	19874.3	15784.4	22812.5	27117.2	33080.5
Maq22A_c07745	Pentafunctional AROM polypeptide	7031.19	4351.68	30124.2	24850.4	24605.9	28515	4419.13	28161.8	32033.4	28194.8	25940.3	32503.9
Maq22A_c07760	Efflux pump periplasmic linker BepF	55999.8	42149.1	91469.5	57219.9	74435.6	22751.4	67656	60823.5	64183.3	68494.1	53729	87109.7
Maq22A_c07770	Probable aminoglycoside efflux pump	68186.8	69392.7	67917.4	32753.4	44378.2	45599.2	44098	30214	45266.2	33874.9	8194.87	44299.3
Maq22A_c07785	Glutathione S-transferase	55372.3	28159.5	66311.2	521.265	37288.8	48380.3	8890.18	502.247	18447.8	72982.3	65218.3	45807.4
Maq22A_c07790	4-hydroxy-2-oxoheptanedioate aldolase	39096.1	20962.7	27032.6	25018.6	8882.72	27079.8	23187.5	26150.2	13689.8	19399.4	9212.01	6720.43
Maq22A_c07815	Dihydrolipoyllysine-residue acetyltransferase	4082.04	1857.66	25503.1	2660.74	16548.4	1093.25	2827.77	30397.1	32049.4	28982.8	31885.3	36056.6
Maq22A_c07820	hypothetical protein	33175	23422.6	20746	9563.33	11589.6	10707	19859.2	17134.9	923.536	13166	10235	11408.8
Maq22A_c07830	Formate dehydrogenase iron-sulfur subunit	55624.7	50782.1	47897.4	49545.8	27857.2	33471.6	47468.7	56902	55495	44371.1	38722.3	32440.6
Maq22A_c07835	Formate dehydrogenase	192593	182555	175132	137070	135984	115890	158926	165883	156172	103950	91015.8	107845
Maq22A_c07930	Molybdopterin molybdotransferase	20832.2	30718.1	15879.9	25819.9	29858.6	16595.3	16983.4	16205	22400.6	31444.4	11479.1	12748.2
Maq22A_c07935	hypothetical protein	38488.2	33993	46652.2	23725.7	24671.7	25216.6	26564.3	28976.4	19868.1	15089.8	16436.8	1209.5
Maq22A_c07945	High-affinity branched-chain amino acid transport ATP-binding protein	33847.4	28499	20112.8	35623.9	23782.3	19605.8	29298	29736.3	25341.4	25200.5	26862.5	21818
Maq22A_c07950	Nod factor export ATP-binding protein	3215.15	2546.35	18128.9	685.476	30620.3	6029.79	25816.5	27857.4	22368.4	22054.3	34762.5	37200.5
Maq22A_c07955	hypothetical protein	32949.1	22913.4	60589.4	24719.1	69726.9	22294.2	56692.6	59262.2	59602.1	46884.3	71658.5	64723.2
Maq22A_c08010	Protein XP55	170490	177370	199431	128695	115332	97082.8	154869	160806	165505	92919	71539.5	80121
Maq22A_c08055	Glyoxylate reductase (NADP(+))	17979.5	18615.2	19190.1	16205	21197.2	17462.9	16950.6	19766.2	15489.5	15765.8	4663.56	26781
Maq22A_c08060	Probable aspartate aminotransferase	26796.6	42807	55873.1	36114.4	63397.1	12260.6	51702	31168	24976.5	14318.9	36034.8	4809.03
Maq22A_c08065	hypothetical protein	35719.4	37149.4	36307.9	17877.2	17041.5	18559	29050.6	28552	37763.7	24246.2	23681.9	20408.7
Maq22A_c08070	hypothetical protein	331679	341304	360603	193415	238020	192576	332421	324813	263443	243910	261711	276340
Maq22A_c08080	Cell wall protein AWA1	726416	730307	718625	427238	294165	390268	562685	471717	496684	411822	371416	329025
Maq22A_c08090	N(6)-L-threonylcarbamoyladenine synthase	9298.17	10856	2711.57	1620.41	13077.4	10884.8	18187.7	18997.2	18322.3	7273.57	16384.9	22301
Maq22A_c08110	Histone deacetylase	6410.07	6665.66	3209.25	8729.48	13952	7869.24	26077.9	3007.23	411.989	8693.65	10071.9	4866.12
Maq22A_c08125	Putative aldolase class 2 protein	212963	214614	187140	418191	407764	441295	178406	188802	180571	360620	413098	433264
Maq22A_c08130	Putative peptide-binding periplasmic protein	119563	116806	162797	415777	458532	473824	134120	171736	163187	554963	554150	571926
Maq22A_c08145	Dipeptide transport ATP-binding protein DppD	89955.5	92535.3	93192.7	236427	164666	115945	71540.6	48959.2	100252	211855	150551	207518
Maq22A_c08150	Glyoxylate reductase (NADP(+))	6301.94	2518.2	382.58	7235.31	9758	7344.86	4544.02	1217.5	6682.33	14845.2	481.875	4696.43
Maq22A_c08205	Enoyl-CoA hydratase	139143	160319	182757	132612	104507	170288	192804	150808	151933	151646	129178	162812
Maq22A_c08210	3-methylmercaptopropionyl-CoA dehydrogenase	419126	450482	382279	377701	343152	263010	470644	404954	486159	338355	300176	323492
Maq22A_c08230	uncharacterized protein	35721.5	18234	29076.7	12880.9	13263.5	18049.3	30703.1	19874.3	23428.1	23545.6	20204.9	12101.9
Maq22A_c08235	UPF0229 protein	25103.8	25312.5	21237	22673.7	1131.22	36924.7	45975.5	39785.9	34269.3	35083	41698.6	30689.3
Maq22A_c08240	uncharacterized protein	1.05068e+06	1.04957e+06	861609	485730	510357	582359	711639	1.09887e+06	714129	463212	565056	541047
Maq22A_c08275	Ferredoxin--NADP(+) reductase	27581.1	32991	31603.6	34390.2	60865.2	47687.8	18099.2	41768.8	32447.3	27880.7	24478.1	31868.4
Maq22A_c08280	hypothetical protein	43524.1	35715	40356.6	50954.3	27760.4	47960.1	35227.2	25406.4	29968.8	42530.8	39775.7	27090.1
Maq22A_c08405	Methylmalonyl-CoA mutase	454215	369693	518513	424823	320738	482933	521170	475765	540608	441395	432325	419930
Maq22A_c08445	hypothetical protein	0	347.239	226.637	456.994	3454.26	956.914	453.006	632.468	0	671.589	5128.77	8665.72
Maq22A_c08450	50S ribosomal protein L21	47225.1	36574.2	51595.9	64477.3	67566.3	63343.7	41309.1	54100.9	39055.8	47062.3	39640.3	38516.2
Maq22A_c08455	50S ribosomal protein L27	36727.5	94941.8	94351.7	120261	89442	152932	117981	85325.5	120486	180335	231451	223626
Maq22A_c08465	GTPase Obg	31393.1	26979.8	29741.8	43864.5	36722.8	37744.8	33654.3	26816.9	39737.9	20011.1	22926.9	44094.2
Maq22A_c08500	3-keto-5-aminohexanoate cleavage enzyme	169830	64378.3	139726	156152	179010	68826.3	78323.8	147055	81258.6	152651	100010	101112
Maq22A_c08535	UPF0337 protein	117723	48359.4	66980.8	119686	76451.1	55247.8	125114	60333.8	92546.6	52926.8	42338.4	50638.6
Maq22A_c08565	Monosaccharide-transporting ATPase	269186	236341	259691	128609	96370.6	86605.4	45627.2	24349.9	52822.3	24836.8	31088.8	23836.3
Maq22A_c08570	Multiple sugar-binding periplasmic receptor ChvE	1492.79	16419.2	902.483	1975.99	2118.86	4817.91	5809.36	2020.72	12457	14760.9	2681.37	3864.92
Maq22A_c08575	D-xylose 1-dehydrogenase	1.13068e+06	1.16003e+06	1.09976e+06	474208	405903	469983	141284	139226	158985	63951.7	51891.6	63130.5
Maq22A_c08605	Probable oxidoreductase OrdL	18402.6	14085.3	15792.2	2288.27	11176.9	10070.3	19021.3	20853.6	17144.7	12513.7	10626.2	20805.1
Maq22A_c08635	Threonine ammonia-lyase	110336	106454	92675.2	81864	101096	91898.2	114549	110494	110668	119288	128766	96879.2
Maq22A_c08675	Peroxiredoxin OsmC	47697.9	23010.7	31684	25732.5	41166.1	32864.2	39425.9	41944.1	18419.7	33495.1	43001.2	42405.1
Maq22A_c08680	Glyoxylate reductase	28932.8	22350.5	38582.7	22858.4	27988.4	21619.9	38177.7	62648.9	49135.9	46693.2	71849.1	77592.2
Maq22A_c08695	3-hydroxyacyl-[acyl-carrier-protein] dehydratase	42595.1	44039.4	42810.2	38379.9	32460.4	36355.4	31235.2	32787.5	36320.4	21855	28049.5	29235.1
Maq22A_c08705	Beta-ketoacyl-[acyl-carrier-protein] synthase I	26363.7	26139.8	30020.6	32646.4	33088.5	30325.5	29020.3	37371.5	31182.8	26517.5	20653.3	1739.36
Maq22A_c08710	Enoyl-[acyl-carrier-protein] reductase (NADH)	123000	112529	125584	140274	109935	154023	116485	123243	119310	92370.8	94510.8	106435
Maq22A_c08745	Citryl-CoA lyase	426934	434796	417775	320953	310452	350259	418447	404908	429161	333328	328399	322759
Maq22A_c08760	4-hydroxyphenylacetate 3-monooxygenase	5728.15	5035.89	999.877	12566.6	5758.1	27038	10840.5	6366.08	18081.4	13627.4	18958.6	9495.71
Maq22A_c08775	Asparaginyl-tRNA synthase (glutamine-hydrolyzing)	63072.1	52443.2	72025.8	42547.3	59201.2	34410.3	57934.3	64399.9	73192.7	57225.3	56983.9	69052.7
Maq22A_c08800	hypothetical protein	12664.8	8878.12	32590.4	7077.47	53940.5	13389.3	35719.2	51059.6	33136.7	31551.1	67431.4	77924.1
Maq22A_c08815	Amidophosphoribosyltransferase	41407.5	36715.4	43543.9	24817.5	56735.9	35000.5	44283.6	39784.4	34158.5	47704.7	63248	73043.5
Maq22A_c08835	UDP-N-acetylglucosamine diphosphorylase	77059.6	74265	79936.1	92478.2	84104.7	86269.3	84856.9	86930.2	91027.7	96734.4	88727.6	96942.4
Maq22A_c08890	uncharacterized protein	19415.6	10356	14629.5	17676.2	19717.6	5362.46	20047.1	16121.6	13492.1	10676.5	10261.9	15840.4
Maq22A_c08895	Putative NAD(P)H nitroreductase	149299	159351	151323	133955	124222	150543	141334	133228	130562	108128	141419	147949
Maq22A_c08930	Alanine racemase	177228	224810	194439	231939	152348	258984	168407	160881	188627	249381	168660	177157
Maq22A_c08940	Dimethylsulfone monooxygenase	5327.48	11499.2	1191.79	3167.41	7180.53	6154.17	4023.29	7711.65	1370.96	5389.51	3976.14	949.396
Maq22A_c08955	Glutaryl-CoA dehydrogenase (ETF)	40616.7	55426.3	48331.6	29583.3	36778.4	28946.3	43365.4	49080.7	29085.7	36569	39909.7	26381.4
Maq22A_c09000	Putative proline/betaine transporter	110449	91461.1	86639	98547.9	71114.1	103471	46481.9	54595.3	46404.5	61524.5	54431.1	64063.4
Maq22A_c09010	Homoserine O-acetyltransferase	15949.1	15478.1	17862.9	9686.06	40199.3	27391.4	23409.1	24465.5	12728.3	16731	24460.1	25691.3
Maq22A_c09025	hypothetical protein	4267.55	21922.2	25609.6	14807.3	13851.3	2199.44	22513.3	19342.1	20046.3	12594.7	16268.5	14651.6
Maq22A_c09035	Enoyl-CoA hydratase	382.762	0	1223.31	685.513	2679.71	0	127.113	2919.09	1281.58	447.612	2908.53	4339.32
Maq22A_c09060	Catalase peroxidase	55901.6	56581.5	39581.8	56576.1	57335.8	69182.7	53837.2	49759.7	67335.5	57952.7	69748.5	42093.9
Maq22A_c09075	Integration host factor subunit alpha	230552	182836	208844	86008.1	157704	218792	165805	225400	207500	142273	81513.3	175679
Maq22A_c09080	Beta-ketoacyl-[acyl-carrier-protein] synthase III	82140.2	56684.3	52594.8	94195.6	65969	71085.7	76239.1	64570.4	54438.7	56809.5	46293.6	58375.1
Maq22A_c09090	hypothetical protein	29625.8	24679.1	36364.1	36634.2	45374.1	23259.4	31210.4	19361.6	33657.9	22780.8	24102.4	24169.8
Maq22A_c09095	hypothetical protein	18008.8	14420.4	46110.2	18091.3	11110.4	21587.9	18692.8	4308.4	49054.9	13713.9	15972.8	19697.8
Maq22A_c09135	2Fe-2S ferredoxin	116616	110733	89592.8	135590	124841	118985	96334.4	82776.6	82803.8	98108.8	85460.2	83768.4
Maq22A_c09140	hypothetical protein	3874.3	867.869	9166.08	4732.36	7747.49	4929.87	8464.89	2351.89	3895.82	7755.64	9867.41	6550.94
Maq22A_c09200	HTH-type transcriptional regulator SutR	42280.2	34096.1	31939	39422	33231.5	42474.3	37261.9	37294.8	41829.1	38727.5	29164	29990.7
Maq22A_c09205	Hydroxymethylpyrimidine kinase	55283.8	66266.1	60344.4	65311.7	65294.4	60250.4	59802.8	65442	62471.1	56821.4	65317.5	61796.3
Maq22A_c09210	Thiamine phosphate synthase	53655.5	57705.4	54339.4	55649.9	4507.46	40931.9	1295.41	4890.2	46978.1	4064.9	50493.3	8042.82
Maq22A_c09230	hypothetical protein	10565.7	14408	9965.08	4399.79	11000.5	14076.4	12273.3	10348.7	15691.6	4946.06	4508.82	9107.46
Maq22A_c09280	Methylenetetrahydrofolate--tRNA-(uracil(54)-C(5))-methyltransferase(FADH(2)-oxidizing)	36353.8	21066.6	55709.5	45574.8	85137.5	61584.1	30643.8	58919.8	20069.2	28881.9	71703.9	80934.1
Maq22A_c09300	Protein translocase subunit SecD	180214	177545	193344	68380.4	82332.9	54789.3	145476	101995	102253	55415.8	119772	64865.6
Maq22A_c09305	Immunogenic membrane protein YajC	140095	123212	149947	91658.3	103390	120524	80558.8	121319	138454	145018	139848	111069
Maq22A_c09325	Sec-independent protein translocase protein TatB	8314.88	5981.86	5859.37	2122.14	13129	5666.35	8283.16	5729.55	6089.39	4199.22	2216.56	3365.44
Maq22A_c09350	Beta-N-acetylhexosaminidase	124818	141117	144722	137774	144450	140176	147356	129282	145328	165888	160251	157071
Maq22A_c09355	Ribonuclease E	73764.5	85788.6	87302.7	58971.7	48369.1	72310.1	61845	69561	52675.7	62119.9	74846.7	45941.4
Maq22A_c09360	Arginine--tRNA ligase	158147	186291	172441	190397	224981	191899	193936	180412	166243	225856	286999	259121
Maq22A_c09365	Serine--tRNA ligase	241603	163225	178651	288887	288105	241190	217645	207064	202813	230516	199120	268916
Maq22A_c09370	5'-nucleotidase	176749	182227	183426	196242	207484	211863	193112	190878	215161	220718	232358	243306
Maq22A_c09375	Protein-L-isoaspartate(D-aspartate) O-methyltransferase	3062.17	6105.54	5737.4	3220.61	6636.21	8451.6	5872.69	7083.93	8957.87	5306.52	9067.32	11529.9
Maq22A_c09415	COBW domain-containing protein	120734	123645	106192	129429	134443	140071	96183.1	139931	113431	135784	136547	121010
Maq22A_c09490	Uncharacterized HTH-type transcriptional regulator	70975.3	75989.9	65720.3	71325.7	88999.9	72236.8	82588.1	64695.7	76374	86335.6	84528.6	83892.1
Maq22A_c09495	Heme oxygenase (staphylobilin-producing)	29858.8	26230.1	36737.9	14885.3	48755.3	42107.3	16090	17076.4	25646.2	19082.2	32376.7	27980.9
Maq22A_c09590	uncharacterized protein	53665.5	52180.4	26666.1	127654	95614.8	21627.9	57928.5	43917.2	47874.7	154617	129186	103355
Maq22A_c09610	Aerobic carbon monoxide dehydrogenase	171355	175632	195376	125619	140047	151709	201150	214718	185411	130570	150237	142119
Maq22A_c09625	hypothetical protein	164938	166875	156971	116950	99183.8	81550.8	133100	131375	153423	95302.3	53669.5	82855.8
Maq22A_c09640	Fe(3+) ions import ATP-binding protein FbpC	40874.9	43191.1	51937.4	24449.7	33202.4	36102.8	36062.8	40045.4	37528.3	27858.5	31470.5	30937.5
Maq22A_c09645	Spermidine/putrescine import ATP-binding protein PotA	92247.6	92473.4	98745.6	85614.3	95840.8	88529.1	97449.9	109583	91238.9	84921.1	84644.4	87009.2
Maq22A_c09660	Leu/Ile/Val-binding protein like protein	1.01499e+06	904463	767197	915169	1.12362e+06	827023	764736	770703	690986	694262	663185	619044
Maq22A_c09665	Translation initiation factor IF-1	125458	140101	132181	136095	129722	137482	118745	114941	126498	134921	141906	124414
Maq22A_c09670	Ribulose-phosphate 3-epimerase	48415.6	37857	31544.7	17554.6	33106	20821.4	22595.4	44475.5	31499.2	22576.9	19440.6	33749.6
Maq22A_c09780	Accumulation-associated protein	15420	9589.32	11191.1	24669.1	11558.8	21042.5	11357.5	11806.5	22277	14924.5	13857.2	17220.7
Maq22A_c09790	3-methylmercaptopropionyl-CoA dehydrogenase	141677	159927	166783	146983	180020	137352	169330	156534	147394	124757	162338	191228
Maq22A_c09800	Acetyl-CoA C-acetyltransferase	119221	117954	163227	153882	152602	172929	119833	155949	114729	153113	148017	150276
Maq22A_c09805	hypothetical protein	37654.6	34108.7	36076.8	30659.4	39116.5	26218.3	27450.6	30636.8	27701.9	20589.7	26208.5	22951.5
Maq22A_c09810	3-hydroxyacyl-CoA dehydrogenase	792289	806453	769272	660781	627271	738818	845213	851986	864540	641360	685243	658873
Maq22A_c09845	Catalase	928084	904160	941907	1.15276e+06	1.02928e+06	1.14487e+06	898905	881651	985605	1.16447e+06	1.03706e+06	1.05913e+06
Maq22A_c09865	Threonine ammonia-lyase	40190.7	32167.2	24851.2	37905.7	43432	8283.96	27119.5	26085.1	40071.9	39208.4	39850.2	36455.7
Maq22A_c09905	hypothetical protein	8508.73	7932.43	1252.96	1142.45	17185.7	17839.9	357.381	330.768	1130.39	11003.8	18117.7	15818.9
Maq22A_c09985	uncharacterized protein	29804.6	28049.3	25275.3	1135.99	14747.4	10569	24354.3	26683.6	19062.5	9321.48	10085.1	16698.2
Maq22A_c09995	GMP synthase (glutamine-hydrolyzing)	54352.4	33268.4	53662.3	112436	134878	74750.1	58435.1	41874	37536.9	120179	125270	120113
Maq22A_c10020	16S rRNA (cytosine(967)-C(5))-methyltransferase	55118.5	56959.4	74428.3	69148.5	122657	77045.4	88412.1	90984.1	77775.6	79526.4	120931	127796
Maq22A_c10035	uncharacterized protein	25166.6	31361	24179	23998.3	32013.9	37693.1	27019.4	17343	30565.3	27852.2	14187.8	7570.3
Maq22A_c10055	50S ribosomal protein L31	267979	258870	280424	328831	358777	385996	233322	243798	258591	303391	290372	292256
Maq22A_c10085	Membrane protein insertase YidC	1076.16	47452.5	41878.8	22140.7	18025.5	19785.1	23312.8	20745.1	28615.4	19448.8	21680.3	24133.6
Maq22A_c10090	Probable GTP-binding protein EngB	31359.5	26495.4	25444.4	1900.72	41306.2	16913.6	25571.4	23619.4	22101.6	26488.3	22122.2	22777.2
Maq22A_c10110	Transaldolase	527658	564306	522431	579448	511718	569484	624604	633373	634854	591143	564476	549331
Maq22A_c10115	Phosphogluconate dehydrogenase (NADP(+)-dependent, decarboxylating)	240465	18645	37519.8	230443	222934	209647	26198.1	45812.8	44059.7	34962.7	205836	196676
Maq22A_c10120	Glucose-6-phosphate dehydrogenase (NADP(+))	105775	95330.9	105088	134752	78856.3	114141	111575	105977	116304	153649	125173	124806
Maq22A_c10125	6-phosphogluconolactonase	69320.2	70354.3	72998.8	63243.3	11540	53549.5	14853.1	15608.6	18818.7	44426.6	19226.9	31839.3
Maq22A_c10150	Acetylornithine deacetylase	46497.7	48182.7	48214.9	49032.2	48141.7	45327.3	49412.1	49645	40694.4	48273.6	55009.8	54208.1
Maq22A_c10160	hypothetical protein	206838	197399	229699	165311	126007	72997.3	193797	188679	220615	190071	149451	145532
Maq22A_c10165	33 kDa chaperonin	83807.1	91194.9	95688.8	70173.7	112859	98673	106356	95967.7	75550.6	108493	123437	115657
Maq22A_c10170	Ornithine carbamoyltransferase	34969	25315.5	41963.6	22216.1	68078	55650	44967	56520.1	44793.4	32396.2	59557.8	56675.9
Maq22A_c10175	Acetylornithine transaminase	210627	199193	252515	211356	315079	278000	281556	287276	273700	270720	360535	383937
Maq22A_c10180	NAD(P)H dehydrogenase (quinone)	37585.3	1734.17	43382.7	4530.61	49298.4	30641.8	37020.3	75287	50020.7	48292.6	92123.3	113956
Maq22A_c10185	Glycerophosphodiester phosphodiesterase	46737.7	54786.7	47043.4	44238.2	31028.7	58240.8	41155	45518	7007.84	45940.5	36729.7	49403.4
Maq22A_c10220	4-hydroxyphenylpyruvate dioxygenase	389834	407647	369819	383221	424509	456759	426089	447291	394849	374029	439961	413736
Maq22A_c10225	Peptidylprolyl isomerase	229196	229245	223478	199920	289840	515553	215713	201048	287595	269572	232857	203580
Maq22A_c10230	hypothetical protein	17616.2	3393.08	3631.05	156650	133166	121467	8911.8	8927.1	19052.5	348471	358244	349463
Maq22A_c10265	Cytokinesis protein sepA	140222	145714	141102	142602	108028	128533	149643	119190	153777	149451	134847	139475
Maq22A_c10270	Cystathionine gamma-lyase	83813.9	45179.9	105334	105856	84476.1	94513	125993	122740	104700	118649	146521	105789
Maq22A_c10285	O-acetylhomoserine aminocarboxypropyltransferase	410801	409748	396259	360367	369718	400503	397701	377496	411227	393822	366396	355319
Maq22A_c10295	UPF0434 protein	50514.3	59793.7	42936.2	30448.9	34279	13850.2	53051.2	42675	21000.4	37459.4	46122.4	15792.1
Maq22A_c10305	uncharacterized protein	113692	110587	147872	144276	179246	137856	133348	139164	118417	113606	98259.4	113631
Maq22A_c10325	Single-stranded DNA-binding protein	745612	757078	647139	981684	733475	834699	702531	768224	736201	945426	888414	863145
Maq22A_c10355	Malate synthase	145872	166628	170076	178378	232183	185201	162939	162631	187697	183976	217713	187978
Maq22A_c10360	34 kDa spicule matrix protein	360062	422847	321504	327020	246701	326744	349809	272333	306804	191311	180592	171376
Maq22A_c10370	hypothetical protein	510.372	786.737	6072.59	1142.47	13409.1	2891.13	8381.55	16356.8	3681.92	9028.46	10881.2	18250.4
Maq22A_c10405	hypothetical protein	83094.2	83959.2	80799.8	91986.3	92363.3	81607.7	85549.2	85669.3	80992.3	65984.3	50883.2	55173.4
Maq22A_c10455	hypothetical protein	56009.7	47049.2	40860.1	49908.8	54062.3	49643.6	34962.7	41969.5	46921.7	9043.2	38808.1	41799
Maq22A_c10480	Peptidyl-dipeptidase Dcp	193873	191737	230227	207942	203093	196231	212731	225997	242563	206505	139407	202968
Maq22A_c10515	hypothetical protein	78260.1	81151.1	91376.3	62019	86153.2	78068.8	72365	109615	90189.1	77652	141812	132514
Maq22A_c10530	Chemotaxis protein CheY	100857	112691	95356.2	118123	98590.1	113095	112903	116880	113456	74309.5	61409.5	60116.1
Maq22A_c10555	Isoleucine--tRNA ligase	143839	152533	157206	151863	197918	193562	145726	172680	166895	168425	207588	213220
Maq22A_c10565	hypothetical protein	16335.7	12112.3	14766.6	16064.9	12179.8	13893.6	12136.4	8677.26	14533.7	11804.7	12969.8	11836.7
Maq22A_c10580	Uncharacterized zinc protease-like protein	6431.05	18346.1	17665.3	12754.1	1736.09	12439.7	18441.5	18769.8	24923.6	13218.9	7799.62	1256.16
Maq22A_c10655	Malate dehydrogenase (oxaloacetate-decarboxylating) (NADP(+))	389014	393121	244147	370500	461928	365900	391164	386869	261059	429518	810154	374021
Maq22A_c10675	hypothetical protein	59067	58509.8	66210.7	70388.3	82312.7	70678.4	56996.1	69468.3	54865.3	76653.3	88443	70732.5
Maq22A_c10700	Maf-like protein	57030.3	50401.1	47137.5	55674.5	33305.2	45743.9	40352.5	51576.2	50287.3	57724.5	53696.6	50129.8
Maq22A_c10765	Glycine--tRNA ligase	296720	287062	280985	355480	363010	343514	267975	285930	303019	354805	340126	389444
Maq22A_c10770	Glycine--tRNA ligase	24395	26430.6	26515.3	24712.7	16188.5	28701.1	25366.5	20588.5	12076.5	31794.1	23762.3	13098.5
Maq22A_c10820	Argininosuccinate synthase	473087	434702	498839	519151	595224	544841	505378	545004	549035	601870	634469	633889
Maq22A_c10835	hypothetical protein	501688	502862	520874	594220	679891	600760	434021	429311	361553	402245	567663	552605
Maq22A_c10850	Dimethylallyltranstransferase	784154	738345	577245	935053	867134	870567	716602	694488	694384	835651	853110	833946
Maq22A_c10855	3-isopropylmalate dehydrogenase	316195	313653	328991	352371	378747	387558	345894	329100	339764	389775	441106	440631
Maq22A_c10880	Aspartate-semialdehyde dehydrogenase	189146	203626	204224	219232	291081	242667	190294	222330	206840	303716	348998	349498
Maq22A_c10895	Aldehyde dehydrogenase (NAD(+))	223981	213170	219327	155059	181091	172375	220786	237011	225470	184051	206747	199792
Maq22A_c10905	Hippurate hydrolase	221014	186854	73505.9	77915.6	128542	82096.9	51759.8	168549	51441.3	214244	147958	81580.6
Maq22A_c10910	Periplasmic oligopeptide-binding protein	238740	249820	250305	328428	291945	264722	236143	245405	230360	232154	223169	211509
Maq22A_c10925	Methionine import ATP-binding protein MetN	2729.11	6928.17	686.101	1028.12	416.989	6831.38	5723.84	5404.03	6075.97	12138.6	14688.7	17111.1
Maq22A_c10955	hypothetical protein	42173.8	41289.3	37319.9	22013.1	16060.3	10039.7	7776.36	29197.9	22639.5	12207.2	5633.4	15687.7
Maq22A_c11210	hypothetical protein	64990.6	2466.95	11809.3	49836.5	2041.49	75136.1	46894	59568	23898.2	51570.5	83365.3	73156.9
Maq22A_c11220	Cysteine--tRNA ligase	20718.5	22167.9	25184.4	36233.7	32987	27455.9	19059.5	57296.3	21771.7	34093.5	28172	17545.2
Maq22A_c11270	Aldose 1-epimerase	87699.6	91538.1	90704.9	117655	119197	111303	104748	110781	124471	119839	120040	118138
Maq22A_c11275	RNA helicase	81471.1	42396.7	55234.9	101871	97370.6	94468.9	67904	86174.3	65760.3	83700.3	76106.7	70838.9
Maq22A_c11290	Dihydrolipoyl dehydrogenase	211447	169299	208877	141934	149622	181857	130346	201717	145630	102100	158955	159906
Maq22A_c11295	3-oxoacyl-[acyl-carrier-protein] reductase	41019	37748.5	46869.2	32918.1	37270.1	37996	43171.8	52738.4	51738.7	43941.4	46413	52266
Maq22A_c11300	Dihydrolipoyllysine-residue succinyltransferase	812515	811177	794602	994657	887904	940921	808201	755320	694939	828740	779292	716882
Maq22A_c11305	Oxoglutarate dehydrogenase (succinyl-transferring)	320945	299677	294077	310651	238697	312346	341179	298318	364721	362538	220920	226608
Maq22A_c11310	Succinate--CoA ligase (ADP-forming)	460219	389621	244014	348202	378730	290837	1.06836e+06	281833	210069	222106	319469	189997
Maq22A_c11315	Succinate--CoA ligase (ADP-forming)	860295	830833	486813	1.02008e+06	898180	641666	813103	844996	835147	842747	797540	668217
Maq22A_c11320	Malate dehydrogenase	473688	473091	466691	503765	625790	489925	494034	483379	461183	489067	520177	487198
Maq22A_c11415	hypothetical protein	15781.9	10756.3	8215.9	2633.75	15431.2	9989.97	1566.39	9014.08	2783.07	11339.1	5957.02	7504.34
Maq22A_c11450	Amidophosphoribosyltransferase	485445	457423	499338	581908	518173	465946	486970	416759	496173	522914	501571	456252
Maq22A_c11455	Dehydrogenase/reductase SDR family member 2, mitochondrial	141809	138790	166888	143034	132728	163965	131551	161875	157135	126764	124962	131084
Maq22A_c11485	GTPase Der	24723.4	28071.3	27555.4	26003.6	32231.2	6224.99	36884.8	32292.7	35202.1	34763	24976	27113.1
Maq22A_c11490	hypothetical protein	22858.6	19860.3	23449.5	547.517	979.498	17841	18858.9	18845.8	1693.54	16581.3	6294.06	4966.04
Maq22A_c11550	hypothetical protein	70725.8	72078.9	78733	94177.7	63089.2	74271.2	76786.9	59669.3	75888.4	48409.5	50877.1	34304.9
Maq22A_c11580	Glutamate--cysteine ligase	56791.2	55294.3	74173.6	54980.6	78276.2	67969.5	35591.7	59852.2	75763.3	65637.7	40311.4	61939.9
Maq22A_c11610	Dihydroxy-acid dehydratase	59833.9	49378.9	95304.2	73223.3	63042.6	135889	94972.9	55809.1	41193.5	112095	100974	114776
Maq22A_c11625	Chloride peroxidase	82394.8	78234.3	84043.2	76896.1	87192	100817	87744.7	102056	97811.2	91148.6	105670	100208
Maq22A_c11630	3-hydroxyisobutyrate dehydrogenase	0	0	226.637	685.471	2013.01	0	453.081	1159.4	559.224	820.903	6049.34	6153.29
Maq22A_c11655	D-2-hydroxyglutarate dehydrogenase	35616.2	18303.7	22434.5	37922.4	33475.3	30197.9	23955.2	615.932	29167.3	29056.9	32777.3	42268.5
Maq22A_c11680	hypothetical protein	841955	910710	817041	700447	582413	715918	886304	834768	882533	682404	597856	634646
Maq22A_c11695	ATP synthase epsilon chain	37283.6	39841.7	19066.7	43173.4	45043.1	38328.5	21977.8	20739.1	17584.2	28578.8	27543.7	28957.2
Maq22A_c11700	H(+)-transporting two-sector ATPase	5.45849e+06	5.28499e+06	5.354e+06	5.75474e+06	6.16465e+06	5.61592e+06	5.10309e+06	5.10824e+06	5.05531e+06	5.17798e+06	5.11447e+06	5.27386e+06
Maq22A_c11705	ATP synthase gamma chain	261591	264555	292948	296400	276727	289710	294820	327182	407973	328647	302345	356899
Maq22A_c11710	H(+)-transporting two-sector ATPase	3.3151e+06	3.35107e+06	3.18581e+06	3.94378e+06	3.59576e+06	3.66504e+06	3.43974e+06	3.33347e+06	3.26872e+06	3.56266e+06	3.47627e+06	3.60329e+06
Maq22A_c11715	ATP synthase subunit delta	304480	300454	328602	434773	540889	404966	394487	391173	338975	429438	412561	397202
Maq22A_c11730	hypothetical protein	3254.03	1653.2	3560.77	3948.07	1884.11	13870.4	32820.7	1433.87	1746.65	1042.91	3988.89	1610.05
Maq22A_c11760	hypothetical protein	39554	8219.53	26204.8	39227.5	19574.7	35690.7	23383.5	27485.7	21490.1	40632.3	9874.45	11205.9
Maq22A_c11780	2,5-dioxovalerate dehydrogenase	92275.5	81318.4	119667	66478.3	114779	58038.4	117497	119085	100301	105187	114643	105227
Maq22A_c11805	Xanthine dehydrogenase	6664.07	7669.92	10325.9	9704.05	15984.6	16187	3223.38	10135.2	6415.41	10977.9	15188.7	18823.4
Maq22A_c11815	4-hydroxybenzoyl-CoA reductase subunit gamma	25089	24337.4	21124.8	10385.2	22857.3	9496.85	21352	22198	16075.5	14945.6	20740.3	18930.1
Maq22A_c11825	(S)-sulfolactate dehydrogenase	47775.7	39651.9	50795.4	43991	48851.7	50584.1	52843.6	58430.2	54588.8	49365.8	22690.7	63557.9
Maq22A_c11880	FMN reductase (NADPH)	1063.68	1147.19	4686.97	2966.16	507.336	4093.18	10523.9	14407	3908.18	2557.23	1883.73	1963.89
Maq22A_c11885	hypothetical protein	307757	323436	330638	543086	454881	513755	285987	269685	285722	440928	377128	349511
Maq22A_c11985	hypothetical protein	52629.6	68830.3	67561.3	25581.1	34680.6	40980.7	52932.4	69870.9	51813.2	26181.9	48848.9	32537.6
Maq22A_c11995	3-hydroxyisobutyrate dehydrogenase	386599	326278	364387	389017	326517	363234	390466	350053	380365	356196	285234	339046
Maq22A_c12000	Membrane-bound lytic murein transglycosylase	16215.1	17821.5	17840.8	10887.9	17190.5	1633.66	18964.3	20206.8	21856.5	12270	17114.2	20640.6
Maq22A_c12035	Putative L,D-transpeptidase YkuD	174947	183281	176154	157791	159879	176425	205893	178074	203021	185716	200554	193201
Maq22A_c12040	2-dehydro-3-deoxy-phosphogluconate aldolase	98081.9	2638.19	92406.6	77844.4	72341.7	100543	77185.8	106818	111264	85036.7	82918.4	128283
Maq22A_c12050	hypothetical protein	17385.3	26138.2	25999.9	29752.8	27095	24599.4	19122.1	18179.8	90524.8	22393.9	23420.6	6393.26
Maq22A_c12130	Isoamylase	53285.9	44601.5	50610.8	24489.7	40085.2	33839.4	59546.2	58630.6	58306.5	40951.3	52379.8	51874.9
Maq22A_c12145	Blue-light-activated protein	1129.95	2783.32	6048.21	1904.14	7537.59	2736.87	6248.62	11359.1	4049.96	627.543	1472.45	8881.33
Maq22A_c12150	Isocitrate dehydrogenase (NADP(+))	914962	968066	837521	1.03728e+06	879730	983352	972466	947868	1.01723e+06	985947	842117	850776
Maq22A_c12160	NADPH-dependent curcumin reductase	47677.9	51058.3	46438.1	55181.5	47843.5	49017.6	55428.6	44793.2	53745.7	48540.5	53649.5	54403.5
Maq22A_c12165	Nicotinate phosphoribosyltransferase	12073.8	518.266	18082.4	11627.6	13055.9	16950.3	15634	18669.1	17580.8	16174.7	21535.4	18368
Maq22A_c12170	hypothetical protein	22149.8	12618.4	9399.82	11674.6	3200.22	20805.3	9846.17	9921.01	6590.31	8128.14	6494.14	3431.66
Maq22A_c12195	Iron-sulfur cluster carrier protein	56152.1	33291.6	70824	58972	57531.9	63646.3	77302.9	67653.1	72645.8	75434.8	107540	92320.2
Maq22A_c12205	Peptidylprolyl isomerase	1.12679e+06	1.1509e+06	1.0162e+06	1.24103e+06	1.35958e+06	1.15896e+06	884477	951517	829311	1.10014e+06	1.16825e+06	1.12746e+06
Maq22A_c12215	Peptidylprolyl isomerase	436817	463219	405965	704921	740185	574829	351063	371588	301796	462649	449020	340106
Maq22A_c12225	uncharacterized protein	4128.02	1369.83	555.476	2430.76	8685.69	4514.99	10945.1	13330.1	13881.6	13755.1	2539.13	3856.28
Maq22A_c12245	uncharacterized protein	81912.9	91788.7	133344	104681	162260	118416	96923	129277	127995	91550.6	78452.7	119275
Maq22A_c12285	Inositol-phosphate phosphatase	2079.19	971.169	10632.3	1887.95	25902.1	2778.36	1773.92	21142.3	8459.81	16646.9	50209	50199
Maq22A_c12355	Inner membrane protein YedI	25830.8	27761.9	29098	27314.7	17289.3	19230.8	23804.1	24491.6	29185.9	19289.3	16730.1	20380.8
Maq22A_c12405	Undecaprenyldiphospho-muramoylpentapeptide beta-N-acetylglucosaminyltransferase	3922.45	5992.65	8609.9	1990.93	15950.7	4936.5	13574.7	21871	19249	105947	141182	117422
Maq22A_c12410	UDP-N-acetylmuramate--L-alanine ligase	127364	146948	179170	173619	157440	164174	181656	147956	170344	163271	164129	178687
Maq22A_c12425	UDP-N-acetylmuramate dehydrogenase	115982	114307	120778	90876.7	117602	116072	109285	127660	115327	101049	125799	139435
Maq22A_c12440	Cell division protein FtsZ	52800.8	55673.7	45711.5	76714.9	76088.6	87330.2	70975	64968.6	61343.9	68264.3	53668.4	71509.9
Maq22A_c12450	Outer membrane protein assembly factor BamD	32306.1	29836.6	46486.3	23894.4	44046.7	40150.4	41454.6	38292.3	35593.6	29899.8	51148.2	50112
Maq22A_c12485	Phyllosphere-induced regulator PhyR	235440	215444	217931	263139	274656	216227	202411	232988	197496	210424	199985	189058
Maq22A_c12525	3-oxoacyl-[acyl-carrier-protein] reductase	47082.5	7912.77	36853.7	8797.9	32478.2	4241.14	1332.89	48908.1	15937.1	3831.91	5752.34	4440.18
Maq22A_c12535	Lactoylglutathione lyase	42330.8	45647	39464	14174.9	33641.7	34097.1	37905.5	40478.7	38942.9	18728.2	17655.4	22799.3
Maq22A_c12555	Fumarylacetoacetase	51354.3	56415.1	60202.8	42630.5	23655.5	2505.92	52321.1	52926.3	68319.1	29969.6	97253.6	3009.38
Maq22A_c12570	Acetolactate synthase	33253.7	32529	28336.7	14801.7	18066.5	14795.6	32912.3	31822.1	31332.8	19629.5	17415.9	12277.4
Maq22A_c12670	Periplasmic oligopeptide-binding protein	42435.6	37993.9	36171.8	30417	25380.3	23558.7	41646	37268	36083.4	23086.1	16834.2	18712.9
Maq22A_c12685	Aldehyde dehydrogenase (NAD(+))	249078	214888	228389	197493	250463	198737	233871	260037	249107	204707	270944	283864
Maq22A_c12690	Formyl-CoA transferase	24725.6	23210.6	33580.5	29545.5	26181.6	26360.7	33992.1	20368.6	30858.1	38304.9	32443.5	24993.1
Maq22A_c12695	Fumarate hydratase	7209.07	3805.63	823.205	3542.58	12168.8	10613.8	17359.1	17025.2	14049.6	13504.9	23847.7	27716
Maq22A_c12730	Probable transcriptional regulatory protein	73020.5	81027.7	71286.9	41577.2	61224.4	79171.8	77304.2	68592.4	65371.4	73409.9	47926.3	44535.8
Maq22A_c12750	Gluconate 5-dehydrogenase	55769.9	57648.1	56246.7	25143.8	35916.8	36538	61294.9	50741.9	54200.4	35464.4	40257	43538.2
Maq22A_c12755	L-idonate 5-dehydrogenase (NAD(P)(+))	45404.9	52867.4	41850.8	26376.6	28964.7	36849.2	51749.7	53971.8	58940.4	22641.1	33389.3	32621.9
Maq22A_c12800	2-dehydrotetronate isomerase	13637.2	26083.7	17341.8	11242.1	9289.49	10243.4	2081.57	19530.5	19153.5	3841.22	16988.3	17217.3
Maq22A_c12805	3-dehydrotetronate 4-kinase	33582.1	770.52	30391.1	4760.29	22354.5	16744.3	2135.93	28327.4	29774.4	20443.7	19209.9	20933
Maq22A_c12885	hypothetical protein	156705	145359	165087	101445	126016	137943	182250	162800	161463	136202	147637	162375
Maq22A_c13005	Glutamine--tRNA ligase	144584	129004	148778	178483	210216	193352	148287	149578	133976	178226	152732	196566
Maq22A_c13015	Citrate (Si)-synthase	704520	719173	677006	862850	947882	920384	641475	658283	646972	887555	934879	941165
Maq22A_c13020	Dihydrolipoyllysine-residue acetyltransferase	178734	91099.5	148088	130091	116773	130774	156152	143258	92161.5	101170	130546	153543
Maq22A_c13025	Dihydrolipoyllysine-residue acetyltransferase	46812.7	49677.4	69956.5	63921.8	88340.3	84912.3	68729.2	89200.3	95103.7	68848.9	105584	107880
Maq22A_c13030	Pyruvate dehydrogenase (acetyl-transferring)	104507	139673	117715	118079	130135	123039	93330.2	116247	132550	118879	127089	149786
Maq22A_c13070	Monothiol glutaredoxin-S17	105124	96969.4	79362.1	57633.6	159277	77494.1	103657	95972.6	54629.8	59499.7	104314	60264.4
Maq22A_c13080	Phosphoribosylformylglycinamidine synthase	15039.9	16151.5	22294.7	15792	31094.7	16263.3	19032	18191.5	18194.5	1271.88	18811.6	15279.6
Maq22A_c13085	Phosphoribosylformylglycinamidine synthase	359305	344358	336190	380037	356118	370047	346639	311960	304581	310332	300574	329723
Maq22A_c13135	Glutamine synthetase	37587.2	20874.8	32864	305122	334406	315837	24072.1	34473.7	36283.4	253936	258068	262287
Maq22A_c13145	Ureidoglycolate lyase	67722.7	67004	73045.6	52910.2	68146.8	51342.4	63563.4	86807.6	58271.3	54767.2	73633.2	72913.2
Maq22A_c13205	Putative transferase CAF17, mitochondrial	85530.6	128033	126521	134207	137032	138337	138983	154297	129357	143500	147489	164960
Maq22A_c13210	Dihydroorotase	554198	494868	492273	487493	463535	517052	455608	474977	483679	468594	486532	491405
Maq22A_c13220	CTP synthase (glutamine hydrolyzing)	178025	190907	208482	277880	315946	249761	231790	257213	248792	279150	359060	326223
Maq22A_c13235	Peroxiredoxin	283053	275038	336372	178447	360494	193353	292520	300189	284713	297786	247936	301481
Maq22A_c13440	Non-specific serine/threonine protein kinase	17901.8	16972.2	16425.8	20095.8	4253.41	16689.3	20138.4	20665.8	23098.2	18089	19855.8	20919.6
Maq22A_c14070	N-acetylmuramate 1-kinase	382.767	867.889	12488.7	456.963	21052.8	754.861	9588.56	17776.5	12754.7	284.158	25232.7	32737.5
Maq22A_c14080	Adenosylhomocysteinase	226192	236039	221118	258084	287039	283700	265602	281297	236620	250281	289475	257833
Maq22A_c14105	16S rRNA (guanine(1207)-N(2))-methyltransferase	18761.7	19079.7	18325.4	22488.7	21684.2	21654	19978.1	19504.3	12344.8	16122.7	21611.6	23282.4
Maq22A_c14110	GTPase Era	210516	221373	198558	219000	163546	216872	198995	214037	205138	191505	158363	196738
Maq22A_c14130	Pyridoxine 5'-phosphate synthase	69844.3	76973.4	64859	66667.5	60121.3	54918.6	84973.8	79291.6	71474.2	54538.3	71083.7	62477.9
Maq22A_c14250	Nickel/cobalt efflux system RcnA	47650.5	59744.8	56934.6	30848.6	40644.7	44019.6	38399.7	41574.6	53980.5	41944.5	46691.9	43722.9
Maq22A_c14410	3-oxoacyl-[acyl-carrier-protein] reductase	207223	203039	221167	166603	151980	124011	182927	171816	175238	134085	146833	112931
Maq22A_c14415	Peptide chain release factor	59576.7	42918.3	47348.1	59349.7	80962.7	55732.7	64507.6	83004.3	61186.6	48741.3	75074.4	77819
Maq22A_c14425	hypothetical protein	14683.8	16269.2	752.206	2043.81	7212.8	4010.5	12498.5	10856.8	11228.8	15871	7194.21	20462.1
Maq22A_c14515	RNA polymerase-binding transcription factor DksA	2907.32	12827.6	14137.7	10515.9	13624	14240.3	11897.1	7349.52	9136.41	9112.02	7860.48	1144.72
Maq22A_c14590	3-isopropylmalate dehydratase	87813	98645.5	95093.1	74718.3	76275.3	66816.2	95432.7	44564.4	81912.2	25393.9	80631.1	75572.6
Maq22A_c14615	Glyoxylate reductase	133242	154183	119663	82214.7	100324	78566.4	166074	181145	150477	90040.8	107013	102924
Maq22A_c14635	Glutathione transferase	122564	122788	137867	133937	122827	139805	148323	152938	140557	106205	125901	128051
Maq22A_c14645	Dihydroxy-acid dehydratase	326296	311582	309648	265374	290305	231811	319534	303577	265902	232527	259961	238426
Maq22A_c14655	Malate dehydrogenase (oxaloacetate-decarboxylating)	49269.8	34876.2	31744.8	50492.7	27976.9	55985.2	26013.4	44356.9	71850.5	35194.6	32318	41335.5
Maq22A_c14725	Homoserine dehydrogenase	164118	220732	206168	200734	208314	222294	203111	221093	209574	239683	287772	236030
Maq22A_c14730	Fructose-bisphosphatase	1.77683e+06	1.67259e+06	1.59123e+06	1.45213e+06	1.33986e+06	1.49849e+06	1.24595e+06	1.546e+06	1.63526e+06	1.14548e+06	1.44363e+06	1.44817e+06
Maq22A_c14735	Glutathione transferase	97297	95229.6	100511	70928	68415	66394.1	86924	98532.4	98083.4	55663.6	65616.5	70031.4
Maq22A_c14740	Hsp70-Hsp90 organizing protein	43104.5	25496	42636.3	27589.1	34369.7	18236.4	37773.2	14263.6	19412.8	30597	35134.3	12254.8
Maq22A_c14745	5-(carboxyamino)imidazole ribonucleotide synthase	1190.82	347.21	585.497	685.487	983.877	1128.14	490.841	1394.87	1001.65	671.637	3166.3	1132.77
Maq22A_c14750	5-(carboxyamino)imidazole ribonucleotide mutase	79579.2	79011.4	69363.5	69510.7	66792.2	78674.3	66033.2	63709.6	65425	51874.4	64267	65176.5
Maq22A_c14760	hypothetical protein	25580.1	1568.43	24901.3	21400.3	25186.6	2405.43	24102	17617	23787.3	19327.7	26370.7	45103.9
Maq22A_c14770	Propionate--CoA ligase	45195.4	42197.1	41057.9	14897.9	18546.6	18708.9	45330.1	41631.2	10877.4	18847.2	17124.9	4704.41
Maq22A_c14785	Anthraniloyl-CoA monooxygenase	12841.9	21562.6	2219.83	4365.86	2291.53	16241.1	1738.94	1306.89	19498.5	7153.16	16031.9	21490.2
Maq22A_c14805	Nitrogen regulatory protein P-II	14739.4	31293.2	11683.4	176370	143670	200626	25028.8	11766.6	10329.2	187091	157999	156456
Maq22A_c14815	2-octaprenyl-3-methyl-6-methoxy-1,4-benzoquinol hydroxylase	12946.2	31657.9	47467.9	22775.5	35321.5	29921.2	63525.4	15708.6	49749.7	18629.4	21351.7	33158.6
Maq22A_c14860	Acetyl-CoA carboxylase	32038.7	31271.4	29184.1	40839.3	43733.7	52684.4	32958.1	30339.4	26497.4	30643.4	36246.5	39309.4
Maq22A_c14865	Biotin carboxyl carrier protein of acetyl-CoA carboxylase 1, chloroplastic	3066.71	2004.62	3540.15	457.002	529.739	3495.84	18217.7	9155.88	6161.07	23685.7	4135.04	2317.15
Maq22A_c14870	hypothetical protein	15108.9	25726.9	13442.5	24510.9	33060.7	26286.9	18144.2	12893.9	18336.1	19605.8	21416.1	11907.3
Maq22A_c14925	Methyl-accepting chemotaxis protein CtpH	52634.2	55283.2	82096.6	45271.9	19417.1	35372	92009.9	69739.6	76008.2	60394.3	51133.2	42457
Maq22A_c14930	Ribonuclease E	166820	159731	162467	140145	185071	121974	146665	145725	144519	144895	178003	134819
Maq22A_c14960	Peptide chain release factor	127735	132111	134178	164609	107929	151189	143639	81255.5	99557.5	140550	122964	107769
Maq22A_c15060	hypothetical protein	75334	78105.8	90639.5	58641.3	65746.8	47974.9	80862	80026.7	77814.8	53525.8	51728.1	58911.3
Maq22A_c15075	2-isopropylmalate synthase	315931	288846	309157	404225	371798	408096	328522	343108	305734	384382	497661	400353
Maq22A_c15105	hypothetical protein	31004.2	31557.7	42549.1	58902.3	60459.6	70066.4	32439.7	46233.6	49607.8	57153.9	52636.9	59512.8
Maq22A_c15190	hypothetical protein	51507.1	51940.3	57624.8	57516.3	29412.5	63313.4	41325.5	30225.5	46779.5	28048.3	41285.3	23961.4
Maq22A_c15285	Inositol 2-dehydrogenase	31677.4	39946.7	18539.8	34645.9	27396.4	60854.6	24735.9	1789.53	3274.06	46083.6	37183.8	38119.7
Maq22A_c15300	Aerotaxis receptor	106292	79270.2	83021.6	28336.7	12689.5	22607	99355.3	91523.2	86318.4	18898	3524.69	9111.83
Maq22A_c15315	Septum site-determining protein MinD	293338	205344	339901	351775	316211	310027	192583	176529	238265	306648	295215	284151
Maq22A_c15320	Probable septum site-determining protein MinC	93082.4	79107.3	76206.7	91160.3	35055.7	115464	63266.1	80009.7	75431.9	109891	88276.2	86353.4
Maq22A_c15360	tRNA nucleotidyltransferase	146441	6191.15	123018	233264	194375	195606	162010	135371	143310	202522	202962	193293
Maq22A_c15370	Organic hydroperoxide resistance protein	550971	552328	454583	626855	471034	528519	554252	57441.9	498404	494272	96584.3	446487
Maq22A_c15385	Methionine import ATP-binding protein MetN	160371	158778	139701	244989	270676	200831	162022	143498	179631	270150	319219	292314
Maq22A_c15395	D-methionine-binding lipoprotein MetQ	213773	240228	221591	358141	380496	323359	187262	190833	120283	211037	177957	149833
Maq22A_c15420	hypothetical protein	337985	370387	439788	470911	398897	433933	316644	357530	412712	480819	336267	420876
Maq22A_c15425	Transcriptional regulatory protein RosR	227490	229267	253290	286974	287848	281308	247073	261186	247388	341330	406247	416202
Maq22A_c15430	Treponemal membrane protein	193699	207851	239848	283369	178986	275914	218807	162118	231719	326318	209812	145290
Maq22A_c15450	Putative MucR family transcriptional regulatory protein	817668	792840	1.02642e+06	685741	1.16403e+06	673303	902088	1.15484e+06	899414	902889	1.31026e+06	1.45174e+06
Maq22A_c15460	30S ribosomal protein S16	147257	195563	173183	237280	292237	223145	183169	219482	159213	246102	273619	293934
Maq22A_c15465	Signal-recognition-particle GTPase	53939.7	37504.4	30367.2	50208	57505.8	25192.1	54461	43642.2	55322.4	39562.1	54114	56754.4
Maq22A_c15480	hypothetical protein	100564	82148.8	123474	160508	124992	99698.5	205185	103722	137626	213790	142006	128123
Maq22A_c15490	3,4-dihydroxy-2-butanone-4-phosphate synthase	96194.6	100972	86033.4	153661	155324	125094	86066.5	80116.7	72967.9	89864.2	88135.6	77745.3
Maq22A_c15525	Acetyl-CoA carboxylase	1.54199e+06	1.49564e+06	1.51301e+06	1.47606e+06	1.35511e+06	1.34122e+06	1.54663e+06	1.52345e+06	1.69288e+06	1.32515e+06	1.24933e+06	1.2788e+06
Maq22A_c15535	Phosphoribosyl-AMP cyclohydrolase	49674.1	50000.4	37711.9	46216.5	43055.5	46180.1	43917.7	40801.2	38028.5	42233.9	44892.8	3434.79
Maq22A_c15545	hypothetical protein	522.631	2193.44	1288.96	10815.2	45562.7	13556.7	6403.86	3854.22	495.979	38558.3	70221.1	27056.7
Maq22A_c15555	Threonine--tRNA ligase	155224	132033	125561	155349	143335	178446	126768	120434	124135	105090	99261.8	101099
Maq22A_c15570	hypothetical protein	3590.91	6071.43	14612	4318.09	14297.8	6711.36	8641.34	11944.5	6955.75	8106.24	9647.37	14809.8
Maq22A_c15575	Mycosubtilin synthase subunit B	125207	108620	95261	101159	115259	100598	103776	126363	110488	98389	99499.6	59758.1
Maq22A_c15660	Histidine kinase	979.45	1412.27	491.066	859.69	4220.65	3639.05	2383.98	395.095	2621.1	753.403	3410.59	7880.91
Maq22A_c15765	hypothetical protein	1254.48	1867.8	2312.77	4312.83	5807.15	14555.6	3946.16	2020.28	1000.37	2233.82	20319.4	951.839
Maq22A_c15815	Gamma-glutamyltransferase	22027.1	19536.2	15279.3	13593.2	14589.6	4115.58	21879.2	12589.4	23196.8	20205.3	16088.7	780.691
Maq22A_c15820	Phosphomannomutase	234545	238965	268183	270965	329732	250407	294499	302733	285716	322362	354887	325922
Maq22A_c15825	Uncharacterized GST-like protein	472.823	1927.61	826.677	1595.11	4702.55	956.897	1448.56	3393.48	3163.08	1965.3	3155.9	1751.39
Maq22A_c15870	3-hydroxyisobutyrate dehydrogenase	28668	27556.1	42372.6	23050.5	40038.3	46441.8	37302.1	40412.7	41684.9	32253.4	46380.1	61950.3
Maq22A_c15880	N-acetyl-gamma-glutamyl-phosphate reductase	219587	247398	191406	237705	173839	232018	230402	215157	239049	202122	180335	195218
Maq22A_c15890	30S ribosomal protein S9	863686	874660	911778	1.09035e+06	1.36117e+06	1.03376e+06	1.10081e+06	1.08976e+06	1.0104e+06	1.46598e+06	1.62728e+06	1.54804e+06
Maq22A_c15895	50S ribosomal protein L13	310370	264667	242813	272663	362393	263046	262759	271641	223370	167443	169060	180246
Maq22A_c15905	2-(1,2-epoxy-1,2-dihydrophenyl)acetyl-CoA isomerase	9911.42	5295.21	11984.3	4293.15	5406.72	2432.15	13624.2	16551.4	11069.3	4283.98	8019.61	2028.72
Maq22A_c15955	Aconitate hydratase	785821	762214	824196	741649	750260	757447	836664	823849	858142	760700	846405	865613
Maq22A_c15960	hypothetical protein	41084.7	35052.9	42797.3	40887.6	14832.5	30107.8	40453.9	34446.1	38728	24651.2	2547.25	21032.4
Maq22A_c15975	hypothetical protein	15242.9	13233.1	27891.2	15429.9	22423	14553	26894.2	5572.08	5428	24353.1	2864.45	32997.5
Maq22A_c15985	hypothetical protein	6907.82	6839.95	16870.2	3555.65	10693.8	6377	12912.4	13535.1	7295.26	6957.21	14194.8	19803.4
Maq22A_c15990	Glutathione transferase	76588.3	32605.6	25308.9	19085.6	24713.5	15261.9	24265.6	30784	15999.5	17947.4	36052.1	42755.4
Maq22A_c16010	Glycine amidinotransferase	207765	183850	201441	233436	191500	257401	222920	231879	212100	241759	202824	191611
Maq22A_c16030	Anaerobic magnesium-protoporphyrin IX monomethyl ester cyclase	34053	17456.4	39089.5	34843	50997	59152.2	42219.7	41689.9	46632.2	45942.1	59760.4	53929.2
Maq22A_c16055	GTP cyclohydrolase II	55382.3	32525.9	65720.3	36682	65104.2	52723.8	34908	53533.6	58797.7	62346.7	52179.5	64951.9
Maq22A_c16060	Uracil catabolism protein	27976.2	39539.8	32190.8	30537	52609.9	37196.9	47714.2	56752.6	46721.6	21908.4	46265.3	40728.3
Maq22A_c16065	Uracil phosphoribosyltransferase	204933	208065	165295	148813	192465	141865	242813	228665	190559	157266	216845	165945
Maq22A_c16070	NADPH:quinone reductase	3624.84	1869.6	1219.69	3751.83	37063.8	46089.8	5978.73	34916.1	36232.7	37889.3	37753.9	5140.77
Maq22A_c16080	Carboxymethylenebutenolidase	184563	202092	178996	128177	131890	80345.4	186956	187663	215003	123363	126424	118425
Maq22A_c16115	Beta-ketoacyl-[acyl-carrier-protein] synthase II	25393.1	12134.3	33866.9	17334.3	48087.5	5170.69	22540.9	34705.2	15675.7	13101	41186.9	58856
Maq22A_c16120	Beta-ketoacyl-[acyl-carrier-protein] synthase II	13980.6	9619.86	18109.6	8632.56	25695.2	14159.9	25133.4	25397	2180.27	29691.4	50587.1	49252.2
Maq22A_c16135	Alcohol dehydrogenase	2835.13	10010.9	16075.2	19191.5	22216.5	19455.1	17586.9	22176.7	4052.6	19011.6	20417.5	25781.1
Maq22A_c16155	Aminopeptidase	21830.3	24463.4	25359.8	23938.6	28729.2	24381	24657.3	28019.5	30222.5	20871	23492.8	21289.9
Maq22A_c16165	Aerobic carbon monoxide dehydrogenase	101090	96066.4	90269.6	63074.2	80765.8	58875.7	62387.3	64047.2	83862.7	47936.5	81111.5	63292
Maq22A_c16305	UPF0051 protein ycf24	496564	559765	513271	668990	475072	581571	905434	984431	1.21416e+06	1.30688e+06	938445	1.12289e+06
Maq22A_c16310	Phosphonates import ATP-binding protein PhnC	315478	312637	273908	427671	393107	365542	300540	288526	294294	336298	362952	327724
Maq22A_c16315	UPF0051 protein	456574	500423	510764	594737	507577	541822	455767	432537	484752	515210	503042	536068
Maq22A_c16320	Cysteine desulfurase	130769	172214	167414	237706	200405	220772	148992	157347	168914	184935	181532	176242
Maq22A_c16325	MIP18 family protein YitW	252.697	0	1473.1	913.965	4169.88	717.509	1213.32	1619.06	884.905	1379.02	2895.96	4311.29
Maq22A_c16345	RNA helicase	369777	314730	292723	313280	280331	233025	391635	275139	345826	313186	304282	295019
Maq22A_c16355	hypothetical protein	4624.83	10923.3	6798.31	6306.52	4031.27	6777.32	9287.45	9681.4	6369.19	10589.1	8894.13	7982.85
Maq22A_c16365	hypothetical protein	998462	981268	1.04621e+06	1.29071e+06	1.5415e+06	1.22207e+06	881694	918023	787328	1.06502e+06	995417	877240
Maq22A_c16370	hypothetical protein	17948.1	21349.9	1007.9	3119.48	16480.7	18755.4	23678.5	14753.6	2430.33	19368.6	23545.4	25067.5
Maq22A_c16405	Hydrazine synthase	47923	55784.8	55385.9	45508.7	43538.7	40608.9	47246.4	51624.6	57890.4	34777	37204.5	40097.2
Maq22A_c16410	hypothetical protein	124369	102714	94837.8	22594.8	32808.9	37616.4	95172.1	118894	107519	16109.4	18346.1	23392.6
Maq22A_c16420	Arabinose import ATP-binding protein AraG	4549.12	39032	12094.2	32219.1	32046	16801.7	39263.6	1300.63	18995.5	7953.04	1539.78	3469.12
Maq22A_c16435	Formylmethanofuran dehydrogenase	79282.5	56941.2	71878.4	27399.5	48269.8	61956.5	36260.7	92134.4	75223.1	27585.2	21668.5	23290
Maq22A_c16440	Formylmethanofuran--tetrahydromethanopterin N-formyltransferase	103046	88009.4	136237	92302	154366	107825	154961	189204	175707	127669	176203	169036
Maq22A_c16445	Formylmethanofuran dehydrogenase	357130	296353	230485	111513	101100	185112	161426	274891	249668	83542.4	84842.9	111628
Maq22A_c16450	Formylmethanofuran dehydrogenase	126621	100713	105183	39402.7	65161.3	70397.6	61616.2	144620	101540	33750	31814.5	67903.7
Maq22A_c16460	NAD(P)-dependent methylenetetrahydromethanopterin dehydrogenase	78595.3	169812	213114	58153.7	109471	126149	145828	191346	141402	30259.9	107785	120884
Maq22A_c16470	hypothetical protein	17693	16519.5	14590.2	7938.94	11675.7	4736.83	18399.3	13433.4	18274.7	11958.2	16123.7	3011.84
Maq22A_c16475	Methenyltetrahydromethanopterin cyclohydrolase	1.73073e+06	1.71307e+06	1.91615e+06	1.30981e+06	1.21861e+06	1.29761e+06	2.10036e+06	2.05248e+06	2.19253e+06	1.37147e+06	1.39118e+06	1.46509e+06
Maq22A_c16490	5,6,7,8-tetrahydromethanopterin hydro-lyase	3.47164e+07	3.55756e+07	3.49729e+07	3.30614e+07	2.38246e+07	3.05212e+07	3.51383e+07	3.27813e+07	3.765e+07	3.27529e+07	2.57414e+07	2.74502e+07
Maq22A_c16515	Altronate dehydratase	20302.3	9669.85	486.947	24864.9	17321.6	10196.7	13133.3	8795.99	15648.6	11366.6	12409.8	19143.1
Maq22A_c16540	Uncharacterized oxidoreductase	92094.2	99034.4	88159.8	54520.9	52891.5	54202.6	82863.7	88167	92945.6	48148.6	46715.9	50763.8
Maq22A_c16555	Gluconolactonase	2133.49	17759.1	13620.6	15121.1	13707.1	20260.3	16119.6	17465.8	19227.5	12513.4	7682.42	15843.7
Maq22A_c16560	3-oxoacyl-[acyl-carrier-protein] reductase	93624.6	107987	95909.9	58378.6	44756.9	52626.2	111230	109991	106167	56424.4	55509.6	68363.6
Maq22A_c16625	AMP nucleosidase	25557.5	18332.8	1130.59	10445.8	17147	11761.9	18878.6	11464.8	14800.7	12767.2	10190.5	16145.4
Maq22A_c16660	hypothetical protein	43836.4	44975.6	45897.5	38807.3	24409.8	5302.29	36233.1	43721.1	35050.1	27865.4	42403.2	47688.8
Maq22A_c16670	Prephenate dehydratase	11603	10665.3	10935.5	9880.39	15444.5	14737.5	11514.4	11708.1	6936.57	12940	14126.2	9720.99
Maq22A_c16760	hypothetical protein	103084	94314.6	97586.2	79380.6	75369.8	78594.9	58831.1	76772.8	90771.6	58616.5	54933.3	58310.5
Maq22A_c16775	uncharacterized protein	1137.75	6945	15395.7	5301.67	11622	2848.49	17486.5	16290	11368	10117.3	7411.65	23416.2
Maq22A_c16800	Phosphoserine phosphatase	40029.3	44180.8	50145.6	50376	64756.3	49613.7	38764.3	54904.5	44968.9	53798.8	61239.6	72234.7
Maq22A_c16820	Exodeoxyribonuclease VII	74650.4	55701	64281.8	61901.6	70170.5	60680.6	66875.1	59101	52776.9	49635.9	49410.8	52881
Maq22A_c16825	1-deoxy-D-xylulose-5-phosphate synthase	803942	719967	738607	837526	713479	873509	885927	916339	926480	848657	837687	863014
Maq22A_c16855	hypothetical protein	61042.8	52852.7	52458.3	51751.9	61571.7	70287.5	66265	77535.6	64885.4	48992.3	55980.2	75123.9
Maq22A_c16860	Gamma-glutamyltransferase	54080.6	59004.8	58183.3	62426.5	42760.2	51636.7	44371.5	51832.1	66393.2	52470.8	47831.3	36498.8
Maq22A_c16895	Beta-ureidopropionase	21533.1	21060.6	22604.2	10693.2	18677.3	30023.9	23974.1	21284.8	19946.9	19585.9	19993.9	4586.66
Maq22A_c16900	Nitronate monooxygenase	19263	8341.89	16198.4	17346.4	15245.3	12679.2	14586.6	16701.5	14454.1	10461.4	7576	10521.6
Maq22A_c16915	Protein flp	62504.1	53998.5	60338.3	45869.1	45446.6	52020.6	49850	41266.9	29368.5	45665	47819.6	51226.6
Maq22A_c16930	Hydroxyacylglutathione hydrolase	301146	284948	274707	260801	239426	331655	263714	284167	306171	213596	263900	321251
Maq22A_c16935	Aryl-alcohol dehydrogenase (NADP(+))	316912	346367	333861	432179	341578	458489	468067	397088	485491	444109	507323	503777
Maq22A_c16940	DNA topoisomerase (ATP-hydrolyzing)	130976	105224	112980	147574	146449	123191	122961	124883	125436	112748	117844	133724
Maq22A_c16945	Phosphoribosylaminoimidazolesuccinocarboxamide synthase	105801	93125.8	131434	89383.2	141414	91727.2	119509	135819	121624	117019	129893	149776
Maq22A_c16975	Dihydrolipoyl dehydrogenase	110714	95722.6	88806.9	78116.4	66556.3	75221.8	88325.8	87075.3	89492.8	73938.7	62363.7	68318.9
Maq22A_c16980	Dihydrolipoyllysine-residue succinyltransferase	181819	187170	211279	192160	194891	167875	208263	219669	219923	194070	234009	186956
Maq22A_c16990	hypothetical protein	145156	132443	114899	94859.8	74760.2	101421	103636	114900	117360	47117	49919.8	68301.6
Maq22A_c16995	Dihydrolipoyllysine-residue succinyltransferase	119551	126444	150407	94097.5	160897	153738	148052	169419	143064	145588	218403	212423
Maq22A_c17000	Pyruvate dehydrogenase (acetyl-transferring)	85477.2	98343	76025.1	85991.2	62733.8	63946.6	71572.8	62090.8	59654.8	46519	54853.2	55561.4
Maq22A_c17025	Phosphopyruvate hydratase	1.32157e+06	1.33443e+06	1.25377e+06	1.58198e+06	827912	1.58999e+06	1.34963e+06	1.14362e+06	1.13356e+06	1.43761e+06	962189	896041
Maq22A_c17045	3-deoxy-8-phosphooctulonate synthase	189435	186426	201787	201327	227758	218855	188592	174515	225484	218586	229177	232830
Maq22A_c17080	hypothetical protein	105006	112865	101427	109730	81865.2	101526	96030.3	88077.8	105159	110858	90113.9	94351.3
Maq22A_c17100	3-oxoacid CoA-transferase	697611	679081	715305	721941	720352	698792	681641	684488	718443	678760	612204	639015
Maq22A_c17160	D-aminoacyl-tRNA deacylase	132836	102074	137325	87018.5	107480	111344	43183	145022	120182	96054.6	139927	81822.8
Maq22A_c17165	Methionine--tRNA ligase	292465	315692	246539	302430	325817	303723	294249	273998	295076	295092	299774	298371
Maq22A_c17200	3-hydroxybutyryl-CoA dehydratase	190115	174875	253472	154796	259221	241716	369150	419100	336153	203517	382714	303047
Maq22A_c17205	Uncharacterized tRNA/rRNA methyltransferase	13679.7	16390.5	18387.4	10403.1	13572.8	13183.2	16600.1	19386.6	17740.7	11649.7	20146.7	14134.7
Maq22A_c17210	All-trans-zeta-carotene desaturase	44892.4	41615.6	38547	42366.8	41286.7	3644.49	38785.8	37510.2	46671.6	46591	52410.7	48705
Maq22A_c17215	hypothetical protein	16314.7	22018.9	12441.3	2270.08	9659.16	14595.9	8267.47	9496.15	16611.7	15229.2	13911.2	6511.07
Maq22A_c17340	hypothetical protein	12192.6	12459.7	12290.8	11624.1	24143.7	19220.6	17941.6	19072.2	15171.6	19673.4	31098	28308.8
Maq22A_c17460	Catalase	182246	169798	164018	164899	153298	155626	164527	165160	159687	130710	152861	158668
Maq22A_c17485	Putative response regulator NtrX-like	207695	197587	190893	208836	226509	190003	256123	211657	225592	167682	217695	196157
Maq22A_c17500	Putative MucR family transcriptional regulatory protein	1.01417e+06	1.06777e+06	948789	715373	663168	659879	1.05631e+06	1.02546e+06	953819	680143	252550	662578
Maq22A_c17505	Alginate biosynthesis transcriptional regulatory protein AlgB	22023.7	25947.7	25603.5	28286.6	23391.8	30769.3	26998.5	27782.6	26610.6	28479.3	24729.7	26852.7
Maq22A_c17520	2-C-methyl-D-erythritol 4-phosphate cytidylyltransferase	176995	154162	185080	159045	198958	193252	163043	178585	163825	171688	176154	185856
Maq22A_c17525	Nicotinamide-nucleotide amidase	42814.6	52041.3	46789.8	58658.4	53120.8	61585.7	46387.3	56337.8	52319.1	40522.6	53375.2	46389
Maq22A_c17600	hypothetical protein	51556.7	44281.2	66521.6	3488.78	15467	18997.9	14772.8	53564.6	61614.8	8986.26	17450.6	24204.5
Maq22A_c17635	hypothetical protein	0	0	453.285	0	3062.94	0	1246	439.225	681.166	1492.59	2561.27	6920.22
Maq22A_c17650	Serine-type D-Ala-D-Ala carboxypeptidase	12231.4	47359	44648.4	4046.73	305.863	12498	6733.76	11483.4	52729.2	59935.2	96231.2	93625.7
Maq22A_c17680	Valine--tRNA ligase	448035	474126	303271	510000	484848	492079	320733	463968	466211	504565	522992	497224
Maq22A_c17685	hypothetical protein	252.787	520.856	415.133	913.707	4637.94	0	1469.36	3401.45	885.448	1380.62	9832.04	18206.9
Maq22A_c17700	Protein-L-isoaspartate(D-aspartate) O-methyltransferase	368208	337075	348610	459817	540475	395320	415319	383984	331911	417475	437956	405442
Maq22A_c17725	Thiosulfate sulfurtransferase	174061	143423	184149	178394	184275	182609	187206	203043	223989	200942	220532	250273
Maq22A_c17750	Putative amino-acid ABC transporter-binding protein YhdW	639342	625583	577439	319037	340935	361990	260533	379959	318871	184623	162446	176199
Maq22A_c17875	Iron uptake protein	669080	701966	633358	578596	575723	633866	623241	631954	648182	491012	504991	543211
Maq22A_c17880	Ribonuclease Z	61734.8	62183.7	53196	38775.1	54803.7	55179.5	59261	46824.9	64147.2	50338.6	45477.5	50732.1
Maq22A_c18170	hypothetical protein	31362.6	35629.2	49645.5	27691.2	25424.3	37056.4	37464.7	32848	30057.8	19172.5	18206.9	21783.2
Maq22A_c18300	Lactoylglutathione lyase	83217.2	84162.8	89048.4	65351.1	88274.8	67418	78969.5	79485.3	59486.4	56537.2	70145.6	61596.6
Maq22A_c18330	Heme-binding protein	455628	400710	508133	297575	398194	421724	498796	511395	463357	369250	356865	473353
Maq22A_c18350	Aminodeoxychorismate synthase	27213.7	36594.7	32397.4	27596.6	875.369	34280.1	28596.4	41313.2	36978.1	2412.52	32707.5	29910.1
Maq22A_c18370	NADPH:quinone reductase	887.408	8492.8	1709.6	6898.97	1239.58	3591.75	15249.9	4361.97	3379.78	10392.5	4273.92	25384.9
Maq22A_c18375	2-octaprenylphenol hydroxylase	12677.8	8494.43	25358.4	6376.15	22094.6	11871.9	26132.5	25452	25106.9	18127.5	29353.7	2368.07
Maq22A_c18385	Malyl-CoA lyase	561126	641026	636257	511190	459018	546888	689765	693901	727142	527045	564117	522003
Maq22A_c18390	Heat shock protein HspQ	52647.6	39241.1	43068	51642.7	54972.9	56210.6	47793.1	43268.7	40992.2	45833	39889.5	47352.9
Maq22A_c18395	hypothetical protein	1.46263e+06	1.5788e+06	1.61716e+06	1.93634e+06	1.73758e+06	1.9569e+06	1.39108e+06	1.45713e+06	1.40094e+06	1.59362e+06	1.66914e+06	1.52477e+06
Maq22A_c18425	hypothetical protein	382.603	483.599	3493.15	913.507	774.303	1085.79	4987.89	269.781	1949.33	941.713	4233.09	4628.62
Maq22A_c18475	hypothetical protein	64180.8	68713.4	62949.6	32274.4	22761.5	45939.8	54905.9	71756.7	42719.7	25596.9	53402.8	74274.3
Maq22A_c18530	HTH-type transcriptional repressor AcnR	17093	15684.1	19952.8	7385.6	22154.3	16556.3	26958.1	16941.7	17746.3	26990.6	45739.5	37370.8
Maq22A_c18545	CRP-like cAMP-activated global transcriptional regulator	8439.98	3698.27	785.007	2841.12	5755.23	2183.04	1322.05	507.429	6593.16	1270.47	7260.01	13759.2
Maq22A_c18555	Phosphonates import ATP-binding protein PhnC	65502.4	21175.5	52638.7	44760.4	55194.4	121088	48878.9	49653.5	38847.8	39329.2	33906.2	48315.7
Maq22A_c18565	Formyltetrahydrofolate deformylase	1172.96	15734.9	21170.3	2771.38	8848.65	10456.7	13878.8	4696.59	23378.7	10377.2	21035	20678.7
Maq22A_c18695	Putative membrane protein	29906.5	24332.5	18787.3	10754.2	45991.9	10508.3	11995.9	14272	1128.8	13269.7	2777.86	7579.37
Maq22A_c18810	hypothetical protein	177311	148875	175618	119959	152553	142214	176836	170465	159124	78259.9	93080.8	85016.4
Maq22A_c18870	Transcriptional regulatory protein AfsQ1	2963.11	9150.37	4484.16	1980.17	6440.22	4389	2358.94	4758.97	3185.14	5056.07	6580.22	5951.45
Maq22A_c18915	Sulfate-transporting ATPase	82021.3	76374	64876.9	121731	53702.1	60895.8	119627	101584	92089.9	57453.6	82048.7	68035.2
Maq22A_c18930	Sulfate adenylyltransferase	172777	202620	140802	348402	298324	307517	195350	250063	209811	339227	295497	341360
Maq22A_c18940	Phosphoadenylyl-sulfate reductase (thioredoxin)	5605.92	16439.7	14752.2	21688.5	24091.9	27353.8	12999.9	19254.9	20678.3	20588.4	23490.6	25614.3
Maq22A_c18950	Assimilatory sulfite reductase (NADPH)	223135	221663	211254	274381	239978	301281	238265	257225	249645	258219	260336	289083
Maq22A_c18955	Assimilatory sulfite reductase (NADPH)	435827	422783	409804	568903	520833	550423	429210	396682	493191	497656	487022	506797
Maq22A_c18960	Glutathione peroxidase	9749.36	15435.6	12712.6	5749.55	5583.32	8200.92	14733.9	15594.6	12566.2	6635.84	6379.46	8977.11
Maq22A_c18985	uncharacterized protein	1150.14	43978.5	51225.4	42868.4	49005.2	47571.9	51190	50899.4	56128.7	59648.6	67063.4	58709.3
Maq22A_c18995	3-deoxy-manno-octulosonate cytidylyltransferase	69778.9	65495	32049.3	67611.6	52756.8	66785.1	67508	42496.2	46080.3	61574.1	30466.1	7475.82
Maq22A_c19000	Prephenate dehydratase	506.779	0	6321.9	913.994	14890.8	1319.96	9759.39	10144.7	6882.29	8377.4	22959.5	18127.7
Maq22A_c19050	Phosphate-specific transport system accessory protein PhoU like protein	36778.9	65216.5	42692	51824.7	61219.4	45102.4	48673	53341.4	50711.9	56999.8	52446	56074.5
Maq22A_c19115	hypothetical protein	8660.42	1566.95	5735.95	91097.1	105762	111499	458.036	6226.71	1142.25	47177.9	60857.7	60525.3
Maq22A_c19160	hypothetical protein	120812	125335	140327	71574.7	60733.6	71431.9	170837	164893	183150	106355	101539	100693
Maq22A_c19185	(d)CMP kinase	5662.02	1942.14	11851.3	4036.79	13505	6698.44	10408.5	9823.87	11466	10812.5	25837.6	23285.9
Maq22A_c19190	3-phosphoshikimate 1-carboxyvinyltransferase	75776.3	84429.8	87146.7	62440.8	90945.7	73676.5	74381.4	85378.6	94056	55066.1	63648.6	83600.7
Maq22A_c19195	hypothetical protein	124289	107026	118859	167482	120426	161360	106534	97286.6	93795.7	108187	84139.5	80843.4
Maq22A_c19250	Malyl-CoA lyase	1.35436e+06	1.10457e+06	2.1969e+06	1.4546e+06	3.84834e+06	2.05398e+06	2.30557e+06	3.06314e+06	2.41848e+06	2.85325e+06	5.73057e+06	6.65686e+06
Maq22A_c19255	Phosphoenolpyruvate carboxylase	780879	737946	666858	1.04414e+06	738722	966458	526959	813269	753249	1.02618e+06	582144	1.03001e+06
Maq22A_c19260	Malate--CoA ligase	4.59332e+06	4.6109e+06	4.6409e+06	7.56133e+06	6.70455e+06	6.89918e+06	5.18626e+06	5.00422e+06	5.50685e+06	6.72124e+06	5.81029e+06	6.28328e+06
Maq22A_c19265	Succinate--CoA ligase (ADP-forming)	3.45524e+06	3.44582e+06	3.51617e+06	4.83771e+06	5.47413e+06	5.06312e+06	4.24222e+06	4.27889e+06	4.33698e+06	5.6117e+06	6.37863e+06	6.48779e+06
Maq22A_c19270	Glutamate formimidoyltransferase	850610	957190	640914	873094	1.02264e+06	930186	1.11418e+06	869075	558789	846967	1.20759e+06	825859
Maq22A_c19275	Bifunctional protein MdtA	1.42557e+06	1.36743e+06	1.45443e+06	3.04666e+06	1.76856e+06	2.98502e+06	1.44874e+06	1.27541e+06	1.1808e+06	2.40294e+06	2.03666e+06	1.65374e+06
Maq22A_c19280	Glycerate dehydrogenase	4.17806e+06	4.27358e+06	3.88027e+06	5.87497e+06	5.79089e+06	5.52017e+06	4.6608e+06	4.50315e+06	4.16299e+06	5.51368e+06	5.97488e+06	6.38511e+06
Maq22A_c19285	Alanine--glyoxylate transaminase	2.89303e+06	2.46672e+06	3.28516e+06	4.80355e+06	6.14217e+06	5.31073e+06	3.51873e+06	3.34782e+06	3.14322e+06	4.65538e+06	5.53936e+06	5.1565e+06
Maq22A_c19310	5-oxoprolinase (ATP-hydrolyzing)	31108	30106.8	38866.3	26032.2	16618.3	27811.1	27450	22024.1	23877.8	32891.5	25622.8	16952.6
Maq22A_c19315	23S rRNA pseudouridine(955/2504/2580) synthase	118874	111640	58749	133185	91530.5	89034.9	119082	127654	73090.7	141885	93098.4	110045
Maq22A_c19340	Phosphatidylethanolamine N-methyltransferase	23186.1	28152	26479.4	25002.7	17139.2	21620.7	25791.6	25087.3	20828.2	20418.3	18547.4	17724.1
Maq22A_c19345	Chaperone protein DnaJ	105718	110716	129460	176529	138925	163550	128493	98273.7	116153	116312	116246	148700
Maq22A_c19350	Chaperone protein DnaK	1.34386e+06	1.12277e+06	1.25527e+06	1.68682e+06	1.65511e+06	1.68006e+06	1.17838e+06	1.04879e+06	954513	1.08511e+06	1.18009e+06	1.01038e+06
Maq22A_c19355	hypothetical protein	105162	104121	90676.1	128983	81763.2	120218	98222.4	76618.2	85263.2	101769	97572.6	82312.2
Maq22A_c19365	Cytochrome-c peroxidase	418920	391300	404522	284622	442527	359048	342308	379217	325809	221837	393440	306991
Maq22A_c19395	3-fumarylpyruvate hydrolase	180855	187315	184307	189273	224069	167968	181364	183302	184455	180375	265033	216500
Maq22A_c19415	Alpha,alpha-trehalose-phosphate synthase (UDP-forming)	234413	181094	210907	195346	166139	175376	210805	209136	181667	172248	153397	163827
Maq22A_c19425	hypothetical protein	19567	8223.04	18187.4	4175.65	23289.4	6592.82	19521.7	15800.1	12812.4	24706.7	36369	31787
Maq22A_c19440	hypothetical protein	366637	235744	326793	378596	115725	189970	216242	270607	224136	383808	116856	131185
Maq22A_c19455	hypothetical protein	9310.54	13783.5	3369.32	12088.4	22775.5	12866.5	5265	15121.8	9658.75	11762.4	17374.4	1556.22
Maq22A_c19545	UTP--glucose-1-phosphate uridylyltransferase	532493	533457	647968	580951	744620	576359	667066	682501	647784	722772	752384	826317
Maq22A_c19555	UDP-glucose 4-epimerase	217153	181429	232380	201844	148093	186317	212913	242898	235859	192348	201411	224718
Maq22A_c19565	Glucose-6-phosphate 1-epimerase	51097.8	59407.5	51456.7	39047.5	65739.6	39835.1	50374.4	46764.6	59835.1	45385.7	56197.6	46995.1
Maq22A_c19670	hypothetical protein	186025	173809	176364	136286	111223	128058	163891	191178	202343	84360.1	99125.6	110124
Maq22A_c19680	Nucleoside-diphosphate kinase	1.8609e+06	1.83531e+06	1.85605e+06	2.58098e+06	3.25061e+06	2.19043e+06	1.55791e+06	1.72562e+06	1.60306e+06	2.42924e+06	2.34773e+06	2.28666e+06
Maq22A_c19715	H/ACA ribonucleoprotein complex subunit	1.53427e+06	1.56127e+06	1.5015e+06	1.55249e+06	1.57893e+06	1.59979e+06	1.50743e+06	1.4265e+06	1.43956e+06	1.47802e+06	1.40538e+06	1.4337e+06
Maq22A_c19735	Inorganic diphosphatase	2344.73	6792.58	4962	10976.6	1421.66	3008.46	1224.34	2556.5	978.648	331.574	7075.9	4159.26
Maq22A_c19745	hypothetical protein	4188.4	2723.49	948.52	3613.45	6424.81	3117.18	598.539	3638.31	5779.35	3543.64	6358.48	6212.44
Maq22A_c19775	4-hydroxy-tetrahydrodipicolinate synthase	394693	328808	357448	260193	386734	377537	317806	354122	306418	327106	380933	352041
Maq22A_c19800	Chaperone protein HtpG	332135	355329	362985	442309	461137	459650	349887	329701	351472	426544	447797	411412
Maq22A_c19835	Nitrate/nitrite response regulator protein	46886.2	39194.1	43790.1	48079.7	44336	56184.4	51163.7	41657.6	60573.1	50749.5	35981.1	44093
Maq22A_c19875	Carbonic anhydrase	372628	424322	445124	287221	267554	259604	378430	383501	427727	359136	300532	316740
Maq22A_c19880	Exodeoxyribonuclease VII	15719.1	15938.9	20726.8	829.784	23642	22503.6	21756.3	24131.1	30705.9	23932.8	27695.2	1970.41
Maq22A_c19890	Phosphoribosylamine--glycine ligase	291548	204565	271731	266730	177222	275495	305131	294095	316718	280132	312675	294830
Maq22A_c20030	Formate--tetrahydrofolate ligase	5.72403e+06	3.76683e+06	5.55103e+06	8.03295e+06	5.27861e+06	7.50805e+06	3.7899e+06	5.47983e+06	5.98148e+06	7.83312e+06	7.95112e+06	7.99268e+06
Maq22A_c20055	hypothetical protein	11784.9	12655.4	1143.22	880.187	14034.3	3851.9	2880.62	4530.59	4743.6	2035.25	10518.1	2348.41
Maq22A_c20065	L-Ala-D/L-Glu epimerase	67286.8	83824.4	89547.5	81693.4	84482.4	80744.4	81966.9	101426	92946.3	84152.1	89778.9	90511.6
Maq22A_c20070	hypothetical protein	204520	317157	328359	280617	162780	272365	202069	196570	194513	174343	177665	168073
Maq22A_c20075	Glutamate/aspartate periplasmic-binding protein	2.85774e+06	2.65278e+06	2.47698e+06	2.20575e+06	1.82593e+06	2.37405e+06	1.72127e+06	1.84518e+06	2.00795e+06	1.44871e+06	1.22943e+06	1.3949e+06
Maq22A_c20090	Spermidine/putrescine import ATP-binding protein PotA	49474.1	52054.8	55432.8	40053.6	39697.7	41205.9	41127.1	45364.1	39795.5	16356.2	13304.8	2835.65
Maq22A_c20120	Anthranilate phosphoribosyltransferase	46475.8	60084.5	47927	70330.9	65434.6	73436.7	66115.5	47821.1	54137.9	215874	267206	134578
Maq22A_c20125	Indole-3-glycerol-phosphate synthase	17214.5	18936.6	8693.45	13228.5	17063.7	19332	18745.7	20474.3	7106.39	1079.7	27783.9	972.495
Maq22A_c20160	Uncharacterized ABC transporter ATP-binding protein	10738.1	8537.04	14994.2	9072.43	8629.76	6172.98	12930	10530.6	7901.47	11018.6	8373.17	10935.8
Maq22A_c20210	2-dehydropantoate 2-reductase	400428	411993	338618	214987	191470	279040	270040	374030	387726	181457	158572	144413
Maq22A_c20290	(E)-4-hydroxy-3-methylbut-2-enyl-diphosphate synthase (ferredoxin)	439807	438087	391214	449103	492169	532636	431177	428793	449365	459597	474730	475850
Maq22A_c20320	hypothetical protein	91862.3	73937.2	69042	71662.4	78654.6	68271.7	84658.9	98355.1	77244.4	45957.9	62034.4	63077
Maq22A_c20335	30S ribosomal protein S2	388560	407005	401053	589194	637625	477936	401139	406929	375165	424573	409587	358316
Maq22A_c20340	Elongation factor Ts	406886	288768	453604	482872	899275	413188	309265	448925	351793	407806	438281	414828
Maq22A_c20345	UMP kinase	31092.9	33679.5	44657.6	40519.8	47788.8	34821.7	37169.5	25389.2	40465.7	47227.7	45775.9	89854.7
Maq22A_c20350	Ribosome-recycling factor	402098	360350	362942	477033	543942	366033	320637	319204	299389	332830	287477	256721
Maq22A_c20365	1-deoxy-D-xylulose-5-phosphate reductoisomerase	9667.23	5983.24	22141.6	10129.9	28368.3	17498.8	18594.2	23260.9	25035	25713.2	44882.2	45909.6
Maq22A_c20370	Putative zinc metalloprotease	35327.6	22202.9	17341	7245.63	4795.01	17057.2	26050.3	7497.46	18568.7	8732.3	5752.36	1084.36
Maq22A_c20380	UDP-3-O-(3-hydroxymyristoyl)glucosamine N-acyltransferase	86150.2	21634.8	77407.9	88363.4	69582.1	109029	103872	84478.6	116203	90622.4	93505.8	96688.9
Maq22A_c20390	Acyl-[acyl-carrier-protein]--UDP-N-acetylglucosamine O-acyltransferase	28892.5	33801.2	36492.4	36690.3	31295.7	34963.4	32033.8	30313.3	29684.1	35934.4	36867	26884.6
Maq22A_c20460	Ribosomal protein L11 methyltransferase	22113.8	60728.6	69059.8	47372.3	54479.9	40251.9	78758.6	54334.9	39332.1	79974.2	86499.6	92879.8
Maq22A_c20470	2,3-dihydro-2,3-dihydroxybenzoate dehydrogenase	110862	114341	124957	116738	112073	115097	114725	130165	124514	111266	121180	109909
Maq22A_c20515	4-carboxymuconolactone decarboxylase	87280.3	96328.6	94592.8	126727	95781.8	96551.2	97454.5	87527.8	94491.5	98232.1	80517.3	99890.7
Maq22A_c20525	Phosphoglucomutase (alpha-D-glucose-1,6-bisphosphate-dependent)	336236	301398	386984	252206	317067	382423	337538	351139	280379	366252	379006	357069
Maq22A_c20570	Nitrile hydratase	37290.6	24407.7	39117.6	7525.22	39120.8	17545.8	39206.1	34409.7	17028.9	40601.8	31748.5	40948.2
Maq22A_c20645	23S rRNA (adenine(2503)-C(2))-methyltransferase	3460.55	2835.36	1037.8	8379.44	72595.5	7347.55	1620.71	2491.42	2369.73	100232	2412.84	70024.7
Maq22A_c20690	UPF0337 protein	114227	106189	104514	78702.7	68108.1	90653.5	93305.4	78671.4	86056.8	90418.4	73802.3	78438.3
Maq22A_c20695	hypothetical protein	30553.9	2102.09	41022.9	17942.2	32784.5	24319.1	37896.1	35762.8	45746.1	45852	46885.8	49575.2
Maq22A_c20735	UPF0337 protein	176849	170433	169829	153689	167943	157861	185663	174682	203289	208889	155891	191333
Maq22A_c20740	hypothetical protein	159690	353121	367623	144368	126631	142362	296551	259451	223801	221481	158216	153135
Maq22A_c20745	UPF0337 protein	14956.8	15702.1	32441.2	11798.6	65794.4	183660	68630.8	7000.56	5572.89	10297.4	101073	98843.8
Maq22A_c20750	hypothetical protein	17398.5	95341.2	15782.7	53543.4	46385.3	61744	141676	18922.4	20946.8	1791.52	19159.8	2175.33
Maq22A_c20765	hypothetical protein	31867.4	32930.7	37575.5	32347.9	27414.9	14802.6	44599.7	44754.5	42815.7	50486.3	61724	63122.2
Maq22A_c20820	Flagellin	45958.3	65152.7	31988	99027.5	73055.4	89932.3	70815.8	50242.8	55933.9	84831.8	77960.4	74803
Maq22A_c20825	Flagellin	54962.7	41523.3	55401.5	43312.1	296111	77933.3	33139.9	59998.4	37445.8	54588.4	45849.5	40077.1
Maq22A_c20915	hypothetical protein	1215.51	7429.36	5882.44	19961.2	2840.71	2468.39	5853.93	6823.36	2748.11	12687.8	9939.69	7014.14
Maq22A_c20945	Phosphoglycolate phosphatase	52691.8	50185.2	52949.4	54430	61992.4	46465.3	63697.8	57351.9	45927.1	62520.4	95441.5	86330.7
Maq22A_c20950	FMN reductase (NADPH)	2317.53	2450.19	6761.09	2361.16	7320	3341.65	2096.58	4549.8	4484.42	4677.92	9553.99	13165.7
Maq22A_c20975	Glutathione synthase	76732	57654.3	96543.5	53431.4	96605.9	53056.9	88135.6	113560	89296.2	75294.6	124164	125753
Maq22A_c21185	Photoactive yellow protein	15112.7	2769.17	16810.4	19728.8	12926.9	18001.4	20738.2	4440.17	21917.9	3301.14	20296.7	13072.4
Maq22A_c21195	Guanylate kinase	129530	139838	119618	173452	131383	135138	114941	121863	101700	119784	121514	120359
Maq22A_c21200	UPF0701 protein	106491	119978	114956	132920	132296	100188	127368	128675	126170	129396	114790	126759
Maq22A_c21205	UPF0755 protein	93549.7	85711	70918.2	3944.26	63118	64812.7	50109.1	67824.4	61798.3	57667.1	52236.5	53461.7
Maq22A_c21210	Beta-ketoacyl-[acyl-carrier-protein] synthase II	324235	287952	335688	437567	373068	490709	284275	324172	320138	414337	398264	402242
Maq22A_c21215	Acyl carrier protein	1876.15	20604.1	8502.01	19878.8	32045.7	16073.8	14911	14254.9	3177.21	9504.6	20735.3	28114.6
Maq22A_c21220	3-oxoacyl-[acyl-carrier-protein] reductase	238501	224000	231458	273759	251980	266928	236917	239747	236197	289568	272536	284943
Maq22A_c21225	[Acyl-carrier-protein] S-malonyltransferase	103032	94209.3	97480.6	124514	120145	112539	101834	90415.2	112693	127440	123331	119317
Maq22A_c21240	Orotate phosphoribosyltransferase	27292.1	36007.4	36547.8	24705.2	32631.6	38938.2	28438.5	30880.1	31723.2	28358.1	19998.5	30830.7
Maq22A_c21245	hypothetical protein	54312.3	78161.6	68151.7	64498.9	65648.5	71636.5	51792.9	51343.9	76585.3	61032.3	62229.8	24732.7
Maq22A_c21290	hypothetical protein	220554	237521	234333	138096	128041	130686	282625	253293	247047	156233	123308	143700
Maq22A_c21295	hypothetical protein	107400	149372	93447.4	90885	115485	89574.5	147419	129983	100261	102191	120141	119372
Maq22A_c21300	uncharacterized protein	1.24048e+06	1.20399e+06	1.21297e+06	673293	497818	458402	1.20998e+06	1.23127e+06	1.22194e+06	660975	441595	415855
Maq22A_c21305	hypothetical protein	274209	298348	313044	181122	148646	168216	319844	303341	318611	173118	178253	169359
Maq22A_c21490	S-(hydroxymethyl)glutathione dehydrogenase	516231	512417	368494	349332	412223	306202	536808	472414	375111	250869	287848	231816
Maq22A_c21495	S-formylglutathione hydrolase	39032.2	36379.4	119762	136941	114226	112049	44341.7	53564.3	44945.8	151531	156204	154293
Maq22A_c21535	Multiple sugar-binding periplasmic receptor ChvE	17294.5	15704.9	15349.6	11407.3	6155.19	12637.3	14522.4	12107.2	16709.2	15258.5	9908.54	13471.4
Maq22A_c21585	Mannitol 2-dehydrogenase	11083.5	42525.4	20863.8	65533.9	32780.1	76894	15159.5	21090.4	23622.6	15760.5	65595.9	16919.6
Maq22A_c21600	Putative binding protein	313027	355185	354086	235562	258768	270896	326376	258469	280364	238062	271939	214968
Maq22A_c21665	Probable lipoprotein YiaD	44533	48433.8	40673.2	47271.3	33003.2	34747.9	39853.6	40867.4	43579.4	31154.6	25688.9	24568.7
Maq22A_c21690	hypothetical protein	250828	240856	260560	154474	140843	147790	176724	169041	199735	131329	117691	116365
Maq22A_c21695	Protein cbbX like protein, chloroplastic	41851.2	33985.2	36376.4	20920.6	25823	18892.7	30827.4	25390.1	34011.8	2782.81	1365.81	23893.1
Maq22A_c21705	Protein CfxQ	76040.8	86437.3	91844.8	28966.3	42673.2	31002.7	71149.4	90798.5	86531.4	39892.4	34898.4	21479.2
Maq22A_c21720	hypothetical protein	34218.1	36151.6	31782.5	30213.9	27076.5	20410.8	27527.6	23777.7	21742.3	20065.8	17500.1	15948.4
Maq22A_c21725	hypothetical protein	32419.1	49609.9	42359.1	35400.1	21354.2	37767	40562.1	36968	41462.1	31332.2	34983.4	43810.2
Maq22A_c21740	hypothetical protein	122675	115373	138456	94591.2	77502.3	50686.5	118870	130174	95466.4	49129.3	95530.2	92456.3
Maq22A_c21750	hypothetical protein	282902	287985	274295	215558	119917	199207	216222	228954	243220	188078	179008	149615
Maq22A_c21800	NAD(P)H dehydrogenase (quinone)	9693.75	1097.52	9053.87	8446.9	18319.7	3339.44	14212.3	14917.6	9678.59	2412.96	11361.4	13633.8
Maq22A_c21815	hypothetical protein	116873	74420	83515.7	105720	80779.3	111606	68516.3	58878.3	95917.8	71970.3	66423.7	75829.6
Maq22A_c21840	hypothetical protein	219073	219115	207086	4852.13	5519.53	3544.55	204361	204113	244206	6964.8	7199.87	8652.47
Maq22A_c21860	Dihydroxy-acid dehydratase	1494.72	3288.46	7231.96	5691.62	11825.3	11403.9	9394.94	1442.79	11508	5875.77	21051.2	14728.2
Maq22A_c21900	Putative MucR family transcriptional regulatory protein	365451	394170	408343	270869	204994	248858	321936	297391	360258	296179	225814	201315
Maq22A_c21915	hypothetical protein	319017	349532	335540	138032	134049	147256	358303	387619	390103	141570	193899	148579
Maq22A_c21920	hypothetical protein	3056.55	22592	8154.89	9365.32	12449.1	24304.3	17129.3	8531.35	2465.74	19420.9	23013.7	21663.5
Maq22A_c22215	Glutamate-5-semialdehyde dehydrogenase	49293	44986.4	45403.2	49661.9	50134.5	47774.5	4266.34	8393.27	53666.9	48504.6	42261.5	56997.5
Maq22A_c22225	Ribosomal silencing factor RsfS	8985.28	5459.7	10043.7	12061.7	16920.4	12842.2	10292.9	1070.94	9058.41	1026.04	31380.6	1122.71
Maq22A_c22240	C-terminal processing peptidase	737304	679754	690985	827258	755220	704286	657929	620704	657671	622194	543712	582376
Maq22A_c22270	Mycophenolic acid acyl-glucuronide esterase, mitochondrial	32294.8	27735.9	43944	33816	34966.2	29118.3	33103	37251.8	33996.9	38476.7	51721.1	36806.2
Maq22A_c22280	Translation initiation factor IF-3	97294.3	75836	84950.3	142375	122786	102769	81072.4	82455.7	71625.7	95678.5	63702.5	52448.2
Maq22A_c22285	hypothetical protein	21270.4	20060.8	40094.7	26489.1	54715.9	27247.2	34595.2	37260.4	39944.5	44224.1	56676.5	67339.6
Maq22A_c22290	Phosphatidyl-myo-inositol alpha-mannosyltransferase	11555.8	33067	27540.8	29249.4	56287.1	29086.9	24795.6	30837.5	38399.7	38351.3	25094.5	54682.1
Maq22A_c22295	50S ribosomal protein L35	1.40812e+06	1.48547e+06	1.49129e+06	1.48617e+06	1.29101e+06	1.51865e+06	1.44489e+06	1.6576e+06	2.00135e+06	1.72932e+06	1.39195e+06	1.60732e+06
Maq22A_c22300	50S ribosomal protein L20, chloroplastic	159499	86765.3	130574	110864	126490	134294	232516	163701	135000	109739	288528	157136
Maq22A_c22305	Phenylalanine--tRNA ligase	91459.6	97495.7	98780.4	144913	152094	131698	109599	104831	100088	120754	138003	140163
Maq22A_c22310	Phenylalanine--tRNA ligase	295222	302236	274447	422436	418943	393619	332235	296802	323139	424189	449816	434723
Maq22A_c22330	Succinyl-diaminopimelate desuccinylase	58283.9	24720.1	20854.3	30702.8	22455	29494.4	1537.36	30054.4	21948.4	22388.3	26010.8	37860.3
Maq22A_c22355	Peptide deformylase	76855.2	78092.4	71004.7	102911	97784.8	80760.4	76528.7	73681	74169.8	92257	91233.2	86518.9
Maq22A_c22360	Recombination protein RecR	18093.1	19330.2	26912.4	7338.56	6655.16	1246.46	25569.2	20951.8	7690.28	18610.7	3331.89	3755.62
Maq22A_c22390	Glutamate carboxypeptidase	67511.2	44362.2	70831.8	94075.8	69464.3	89738.1	75978.3	67979.8	74141.3	63036.7	49554.4	60006.1
Maq22A_c22400	Lactation elevated protein	7469.6	6105.51	4672.2	5395.97	12161.7	11562.8	9724.52	9612.69	10941.3	12309.5	17384.9	17755.2
Maq22A_c22415	Kanamycin kinase	55676.3	68770.9	74977.9	45763.9	52224.4	31662.1	74966.5	69167.3	72567.5	52689.3	57151.2	37085.1
Maq22A_c22425	D-alanine--D-alanine ligase	277252	292668	243522	276322	265010	188125	321549	302333	278221	247380	278270	303322
Maq22A_c22465	4-hydroxy-4-methyl-2-oxoglutarate aldolase	1998.28	375.304	7622.78	1115.13	12765.5	3269.42	5300.61	15255.3	7591.79	4608.31	429.734	12099
Maq22A_c22535	Dihydropyrimidinase	113936	102269	133461	93772.7	104702	99165.9	96303	99795.9	99651.3	82978.5	97015.2	138682
Maq22A_c22600	Gamma-glutamyltransferase	27244	41375.9	38084.5	64243.6	21979	53949.5	35552	24379.3	26965.7	46818.4	32892.6	16461.4
Maq22A_c22665	Transcription termination/antitermination protein NusG	379255	391633	369447	440976	425258	433941	445851	360280	353886	489906	442300	439888
Maq22A_c22670	50S ribosomal protein L11	710539	799438	666922	855222	807315	935573	814812	823390	945489	1.04817e+06	975712	1.05333e+06
Maq22A_c22675	50S ribosomal protein L1	441661	439634	358461	620310	329757	581823	438861	366029	266327	444249	380860	489505
Maq22A_c22705	Leucine-, isoleucine-, valine-, threonine-, and alanine-binding protein	61081.5	72203.3	111558	35756.1	61168.2	32019.4	100007	104695	97942.8	52419.2	45773.7	79850
Maq22A_c22715	4-carboxymuconolactone decarboxylase	122546	114452	96636.1	86227.1	69785.5	90468.5	115652	103788	81995.5	39314.3	34687	43147
Maq22A_c22720	Low-specificity L-threonine aldolase	2431.37	463.904	4934.77	2056.48	5754.21	3358	2167.61	4036.76	838.839	3712.87	5970.41	7736.08
Maq22A_c22730	Glutamate synthase (NADPH)	820497	786468	693010	1.16893e+06	1.17024e+06	1.07141e+06	918264	851478	832356	933087	1.0078e+06	1.02631e+06
Maq22A_c22735	Glutathione transferase	59300.4	61159.2	61625.6	92330	89473.2	93089.2	68392.8	65375.2	70623.4	83166.1	56864.4	89657
Maq22A_c22740	Glutamate synthase (NADPH)	478050	501242	472714	729708	638891	699743	441464	458482	459603	679884	619168	589537
Maq22A_c22860	Aldehyde dehydrogenase	96478.8	113582	115948	177702	161566	206351	143869	143955	173230	136909	187662	194352
Maq22A_c22875	Molybdopterin molybdotransferase	34136.3	34793	25139.6	35277.2	22538	58452.2	89870.5	71269.3	38430.8	63602.2	21987.8	77913.6
Maq22A_c22950	Asparaginyl-tRNA synthase (glutamine-hydrolyzing)	188575	209815	241311	223646	277632	232594	204612	218641	204697	222368	247436	273254
Maq22A_c22960	Asparaginyl-tRNA synthase (glutamine-hydrolyzing)	340711	327293	347631	349421	382037	386540	319148	333131	331908	354809	374430	412955
Maq22A_c22965	Asparaginyl-tRNA synthase (glutamine-hydrolyzing)	7141.59	6168.37	11163.3	1980.35	12222.8	4281.44	7966.26	7464.49	10121.9	6938.51	14199.5	15063.1
Maq22A_c22985	Putative pre-16S rRNA nuclease	9358.03	13796.7	11407.5	8046.1	24302.6	14816	12378.8	15316.9	12021.8	18272.3	20162.3	18724.8
Maq22A_c23450	Protein YciE	30579	25358.1	32462.4	17275.6	960.943	12359.4	1371	27014.5	29599.8	10604.9	14699.7	21153.7
Maq22A_c23720	uncharacterized protein	1149.86	16772.4	5743.31	28932.9	10033	21191.9	42180.7	14567.8	33413.4	40091.1	77829.4	27524.3
Maq22A_c23725	hypothetical protein	30340.2	25735.6	18798.5	3341.07	29345.4	5885.91	25149.9	15642.2	14272.9	22932.1	19227.6	2098.89
Maq22A_c23760	Xaa-Pro aminopeptidase	78861.2	90497	81801.1	72285.6	73214.8	83063.4	59273.1	84544.5	77175.2	74211.7	77594.1	82959.4
Maq22A_c23765	hypothetical protein	62131.1	65888.8	83695.1	26083.2	51910.5	40663.5	49838.7	69980.4	48280	43245	64505.6	43730.4
Maq22A_c23785	hypothetical protein	104431	106517	94366.8	57816.9	67427.3	89584.4	84345.1	99359.2	105423	73498.7	104897	105531
Maq22A_c23810	Probable acrylyl-CoA reductase AcuI	17903.6	16961.4	22724.5	17204.4	13707.1	26583.3	36519.6	64163	24594.4	44483	21234.3	36789.8
Maq22A_c23830	Glucokinase	105155	93791.9	101167	109697	96614.8	112828	97387.9	111858	107114	124437	126630	60215.7
Maq22A_c23835	3-hydroxyacyl-CoA dehydrogenase	21083.2	28544.6	23810.8	9783.3	10584.9	12179	20561.7	25195	33512.6	18266.6	19870.5	18772.8
Maq22A_c23855	Adenosylcobalamin/alpha-ribazole phosphatase	5712.29	15020.7	15636.2	7793.38	15963.9	10630	17294.5	20878.5	14032	20682.8	24732.5	23546.4
Maq22A_c23875	RNA helicase	45855.2	48167	48270	83993.9	61274.6	76444.6	61437.2	37358.9	59697.7	65036.3	73015.2	66460
Maq22A_c23895	hypothetical protein	105989	99585.3	85974.2	47562.9	53961	63560.5	77450.7	62660.5	71518.8	23585.4	38673.6	41461.5
Maq22A_c23990	(4-(4-(2-(gamma-L-glutamylamino)ethyl)phenoxymethyl)furan-2-yl)methanamine synthase	157191	165198	175079	133630	157061	119108	199176	218820	192320	121002	166680	158108
Maq22A_c24010	hypothetical protein	26871.6	27707.7	22104.1	24137.3	17732.4	8707.59	18120.4	14203.9	16294.8	9396.08	7599.03	9727.89
Maq22A_c24025	Oligopeptide transport ATP-binding protein AmiF	7692.42	31748.9	18662.7	49794.7	25895.4	14804.9	1395.76	688.897	1277.85	41442.1	66502	55951.2
Maq22A_c24080	NAD(P)(+) transhydrogenase (Re/Si-specific)	92747.7	123022	99202.4	36175.5	56275	42503.9	82797	91450.7	110862	85723.3	66618	65730.8
Maq22A_c24085	NAD(P)(+) transhydrogenase (Re/Si-specific)	951.137	169492	194423	3453.86	56609.9	10344.2	121627	7001.63	120696	95161.4	76606	63046.9
Maq22A_c24090	NAD(P)(+) transhydrogenase (Re/Si-specific)	1.4856e+06	1.5428e+06	1.58476e+06	1.34034e+06	1.07598e+06	1.29509e+06	1.48214e+06	1.46431e+06	1.67772e+06	1.30379e+06	1.21391e+06	1.26709e+06
Maq22A_c24130	2-methylfumaryl-CoA hydratase	84262.8	69975.1	38213.6	33253	32927.3	55510.2	28349.5	52940.1	50824.4	17950.4	20692.1	29061.5
Maq22A_c24165	Succinate dehydrogenase (quinone)	96792.8	95627.5	117797	98181.4	158778	107846	141130	56994.5	56751.4	129392	147357	162927
Maq22A_c24180	Succinate dehydrogenase (quinone)	96195.7	106529	104904	117119	112801	110744	103174	103664	112454	118993	116126	90965
Maq22A_c24190	DNA helicase	3840.93	10524.3	14882.2	27910.9	22012.2	30014.4	18081.8	17098.8	21408.7	23511.8	15221.1	26449
Maq22A_c24195	50S ribosomal protein L9	817355	798240	1.00238e+06	1.0824e+06	1.04923e+06	1.04517e+06	786521	802223	849928	468621	437267	765406
Maq22A_c24205	30S ribosomal protein S18	442076	433045	688781	664568	945627	706438	702278	760207	635755	1.36627e+06	1.62783e+06	1.202e+06
Maq22A_c24210	30S ribosomal protein S6	139518	116354	111236	182371	140592	197509	85965	89451.5	75101.5	81002.9	62306.6	55654.7
Maq22A_c24295	hypothetical protein	16594.9	7905.02	33424.8	9344.55	22929.2	29902.4	10056.4	20976.8	16655.7	15885.9	17239.1	22415.9
Maq22A_c24300	Uncharacterized ABC transporter ATP-binding protein	25653.8	20011.9	24913.6	26172.1	27013.3	21647	23848	29765.2	22885	24743.8	33583.4	33380.6
Maq22A_c24315	Putative peptide-binding periplasmic protein	26859.3	30768.6	25325.4	24555.4	23006.5	27541	22048.6	27118.2	26908.2	23043.1	22247.6	22901.2
Maq22A_c24340	Hydroxyacylglutathione hydrolase	16139.3	2439.28	12144.4	10838.2	18085.9	18804.9	12663.8	22347.7	20641.5	13967	16801.9	9414.27
Maq22A_c24365	Phosphoglycerate mutase (2,3-diphosphoglycerate-dependent)	80835.1	69115.8	81413.1	89154.2	103703	103045	98564.2	88440.7	101872	104792	116136	123248
Maq22A_c24375	3-hydroxybutyrate dehydrogenase	299007	284412	299692	361433	327907	338361	310311	288618	277658	329909	305689	313581
Maq22A_c24390	Acetyl-CoA carboxylase	25183.2	25885.2	12039.8	37206.8	51421.7	10207.5	31367.6	13937.4	85213	42201.9	82905.1	56099.4
Maq22A_c24415	Argininosuccinate lyase	86595.2	92508.3	97400.7	101431	86158.1	128130	101432	68080.8	93086.9	110453	108985	82447.8
Maq22A_c24420	3-oxoacyl-[acyl-carrier-protein] reductase	435729	452120	433970	472475	398834	514717	498151	453247	499106	517359	535246	536800
Maq22A_c24425	NADH:ubiquinone reductase (H(+)-translocating)	65730.4	57341.4	94953.8	44649.9	138249	32464.8	66395.6	117586	72272.3	95134.4	176003	169281
Maq22A_c24455	hypothetical protein	23936.1	24355.7	4711.98	11612.2	13175.2	2777.89	18306.9	14527.6	2880.62	75900.5	9116.42	11676.7
Maq22A_c24465	uncharacterized protein	59510.2	36200.9	55238.7	80649.9	76124.6	99705.5	59693.2	65130.6	80017.5	74755.6	64301.3	86273.8
Maq22A_c24495	Glycerol metabolism activator	31420.6	38183.8	40447.1	21962.8	36687.5	25778.8	51282.3	42182.4	26560	3956.24	38692.2	1671.73
Maq22A_c24500	Histidine kinase	14889	6705.43	14639.7	1166.26	7587.79	9881.85	13780.5	9413.51	11778.8	3086.75	8528.99	1473.48
Maq22A_c24515	hypothetical protein	13299.6	13705.5	14009.4	9039.12	19597	11462.8	16862	293.815	18977.7	24055.9	2276.11	2456.45
Maq22A_c24540	Glutamate dehydrogenase	484402	465950	476468	447448	377323	305142	500070	477629	538112	418047	405782	426841
Maq22A_c24590	hypothetical protein	97178.4	101198	109944	68446.6	79237.7	68349.5	71003.6	82588.1	77563.9	97097.3	96530	102816
Maq22A_c24620	Leucyl aminopeptidase	2.01813e+06	1.95111e+06	1.84608e+06	1.36345e+06	1.29196e+06	1.40982e+06	1.66364e+06	1.69027e+06	1.75049e+06	1.10792e+06	1.15217e+06	1.27844e+06
Maq22A_c24630	Long-chain-fatty-acid--CoA ligase	30724.5	31849.4	21553.8	30761.2	15844.1	26200.7	2848.33	17265.4	4392.42	28793.7	9868.22	16221.6
Maq22A_c24700	Methylmalonyl-CoA mutase	338766	326469	328753	280301	342955	329684	360054	328873	355339	287099	271155	239525
Maq22A_c24715	hypothetical protein	31079.5	30286.9	26594.6	31983.3	36530.9	22621.4	22455.7	29200.3	23508.9	32026	33385.9	35133.1
Maq22A_c24760	Carbamoyl-phosphate synthase (glutamine-hydrolyzing)	69562.8	77093.7	70342.3	127657	127289	115271	72858.3	100826	105771	129274	119317	126418
Maq22A_c24765	uncharacterized protein	69761.3	60242.6	86229.1	69044.3	145157	110174	75966.6	77893.8	71267.6	95869.4	104692	110012
Maq22A_c24780	RNA polymerase sigma factor RpoD	122808	117165	121758	99115	91022.6	125220	127702	133798	124557	95299	98447.8	129812
Maq22A_c24795	Glycine oxidase	34561.8	36495.8	34069	44838	45938.7	47871.7	29271.8	38418.2	38987.1	27649.5	39547.1	39627.7
Maq22A_c24815	Thiazole synthase	104350	139786	96038.5	188215	194510	267047	124550	92031.7	74781.2	129961	149563	111506
Maq22A_c24850	Methionyl aminopeptidase	65025.2	60882.8	60069.5	59210.6	48555.6	54097.7	58125.9	58954.1	67931.1	50658.3	55031.9	60955
Maq22A_c24860	uncharacterized protein	1948.05	21477.2	27455.5	17863.2	2046.86	27366.6	28649.4	37385.3	3845.71	28546	31846.7	29031.4
Maq22A_c24865	hypothetical protein	1899.8	6077.14	27481.6	6804.31	26797.9	2323.97	6530.34	7261.37	16233.2	4848.94	11721.7	13833.3
Maq22A_c24875	hypothetical protein	28419.5	24019.5	23717.5	23683.5	43411.7	29871.9	25161	30118.2	20136.8	665.588	20641.5	28885.6
Maq22A_c24880	hypothetical protein	37462.3	41847.2	31783.3	29872.1	44606.6	39320.5	49785.9	46471.6	46435.4	39220.2	48235.7	36807.2
Maq22A_c24890	Putative lipoprotein	626782	386761	424535	252278	168637	296318	401464	494981	299647	232099	219816	173630
Maq22A_c24900	Probable L,D-transpeptidase YcbB	4769.36	1011.79	10205.6	1823.64	22570.4	664.5	8802.96	12663.9	12600.4	17971.4	10804.6	25661.3
Maq22A_c24915	Glycine hydroxymethyltransferase	3.18313e+06	3.36834e+06	3.28163e+06	4.90571e+06	5.73596e+06	4.91296e+06	4.2133e+06	4.29702e+06	4.03028e+06	4.93155e+06	5.79456e+06	6.20479e+06
Maq22A_c24925	Diaminohydroxyphosphoribosylaminopyrimidine deaminase	42941.8	18261	32770.3	71850.7	24720.8	20484.1	26260	19676.5	16643.7	64989.3	53020.9	27995.2
Maq22A_c24995	Acetyl-CoA carboxylase	47492.4	58528	41467.6	48760.3	70451.7	39233	55069.8	44355.3	66104.1	54448	81780.9	64699.2
Maq22A_c25005	Tryptophan synthase	58300.6	61096.7	70138.4	32488.3	68720.3	61202.2	72363.3	82115.2	72132.7	73272.5	106349	107296
Maq22A_c25075	Demethylmenaquinone methyltransferase	103161	112714	108217	83690.9	99821.3	109321	115272	116739	123450	116650	128343	128124
Maq22A_c25210	Phosphonates import ATP-binding protein PhnC	117604	159246	134899	175455	181563	167198	162972	158754	160552	178244	183475	163625
Maq22A_c25235	Dihydroflavanol 4-reductase	19568.3	16150.2	26265	16790.3	27074.4	24247.6	34071.8	24101.2	29005.2	30644.8	51513.9	44701.7
Maq22A_c25240	Hydroxysqualene synthase	4312.5	2421.9	964.368	1370.93	11751.9	3431.99	8439.36	13014.8	10138.6	11428.8	20345.7	16238.3
Maq22A_c25250	Hydroxysqualene dehydroxylase	17130	23049	19498.3	15466.2	26496	14741.5	16523.1	19631.8	20158.4	23594.8	25334.6	30207.9
Maq22A_c25255	Squalene--hopene cyclase	8217.55	7233.51	15191.3	6550.26	20608.5	8755.64	7700.33	17049.9	10478.1	11203.3	9185.34	14524.7
Maq22A_c25265	hypothetical protein	280247	302668	271547	232003	236568	199120	321435	287827	313359	198908	191028	167541
Maq22A_c25270	Transcriptional regulatory protein MucR	33751.8	27546.4	34755.6	26450.4	28317.7	23848.4	22651.1	27608.6	26503.8	21014.7	13604.3	18875.6
Maq22A_c25275	Putative L,D-transpeptidase YkuD	46047	35412.1	48889.3	62773.1	36511.2	33547.5	68626.2	36141.5	52852.7	38764.8	49155.6	52820.3
Maq22A_c25415	hypothetical protein	62225.6	54762.7	50442.6	41785.3	44165.1	49963.6	39644.1	38986.9	44633.5	29446.2	21577.2	27399.9
Maq22A_c25550	Acetyl-CoA C-acetyltransferase	904.255	1099.55	451.157	1697.08	2554.79	2570.97	1215.55	783.48	2174.17	1574.67	7239.04	3676.02
Maq22A_c25565	BolA-like protein	3941.66	4964.88	1674.86	1603.73	31212.3	47030.4	4190.82	2416.52	2188.27	2232.9	10519.2	366.505
Maq22A_c25575	Cobaltochelatase	356311	356366	339754	440513	410927	428104	411574	404430	396861	416270	416862	482256
Maq22A_c25585	Cobaltochelatase	64210.8	68146.7	70644.4	77248	72866.9	67886.6	68900.4	56750.4	58913.6	73082.8	45949.4	70105.2
Maq22A_c25590	50S ribosomal protein L28	751924	743034	648371	917971	887740	796402	807063	781636	793253	811364	782698	720280
Maq22A_c25605	RNA helicase	373315	388657	388959	317946	509008	441059	384892	395360	418206	410234	405273	560466
Maq22A_c25615	Ferredoxin-1	101399	106245	36674.3	50686.4	65457.6	43573.2	79980.7	62955.6	31829.8	23595.2	53028.8	24118.2
Maq22A_c25620	RNA polymerase-binding transcription factor CarD	42338.5	33003.7	43800.5	45177.2	75123.8	55797	37147	35743.4	28908.3	42169.2	71742.9	85623
Maq22A_c25645	Glutamate N-acetyltransferase	323498	394473	314894	380337	356909	424498	297136	323703	316958	366116	387909	396801
Maq22A_c25650	26 kDa periplasmic immunogenic protein	80300.8	94373.4	68624.2	106272	90492	81148.5	77616.6	75124.7	62180.5	85714.2	74439.6	86726.3
Maq22A_c25790	Thymidine phosphorylase	37330.6	42651	28060.7	24409.2	25166.9	28372.5	37140.3	34418.7	27128.7	20011.8	24127.9	22309.4
Maq22A_c25795	hypothetical protein	22540.2	30518.6	18235.3	24648.3	12111.2	17685	1400.37	16405.4	7828.42	22677.6	17681.7	14711.2
Maq22A_c25800	H(+)-transporting two-sector ATPase	13336	1803.32	2469.05	20353.6	6759.01	14464.9	11535.8	14872.6	18045.6	1541.25	16850.9	25142.3
Maq22A_c25820	Protein-glutamate methylesterase	353.615	7754.74	10846.6	9069.92	9355.3	11396.5	1113.68	10080.4	7571.41	1157.47	16097.9	1932.77
Maq22A_c25835	Histidine kinase	86844.3	79927.3	77004.3	84790.2	54790.8	54000.7	107646	91836.3	100518	96586.7	72984.4	57414.8
Maq22A_c25840	hypothetical protein	105251	78546.9	119077	125175	163733	96446.8	109712	121994	82248.2	65017.7	97033.1	80053.6
Maq22A_c25845	3'(2'),5'-bisphosphate nucleotidase	637.939	347.243	11087.4	456.963	22375	1334.2	10989.5	20891.8	12278.8	14938.6	21474.8	30916.3
Maq22A_c25865	hypothetical protein	130610	170913	155253	182700	155657	157316	120930	134790	171360	163217	130227	153784
Maq22A_c25880	Diaminopimelate decarboxylase	92732.6	104072	95571.4	161038	107954	151831	135364	141536	102695	125531	71602.1	103943
Maq22A_c25985	Cob(I)yrinic acid a,c-diamide adenosyltransferase	91503.2	107052	130234	65429.7	57253.2	66639.3	69900.7	85589.8	92421	44161.2	27892.7	35257.7
Maq22A_c25990	Electron transfer flavoprotein subunit beta, mitochondrial	2.65963e+06	2.80356e+06	2.73418e+06	2.9116e+06	1.75301e+06	2.87937e+06	2.70477e+06	2.40255e+06	2.57727e+06	2.59799e+06	2.07079e+06	1.93983e+06
Maq22A_c25995	Electron transfer flavoprotein subunit alpha, mitochondrial	1.05887e+06	1.13405e+06	1.35111e+06	839844	993318	1.10105e+06	1.17896e+06	1.19088e+06	1.1839e+06	957247	1.22348e+06	1.23934e+06
Maq22A_c26000	3-hydroxyacyl-CoA dehydrogenase	181914	189057	202907	225228	217592	235926	196598	213233	224095	182523	173663	166274
Maq22A_c26045	Acylphosphatase	37488.9	101833	103747	94636.5	27684.9	85347.5	120784	116172	29846.9	123722	33648.1	26835
Maq22A_c26065	4-hydroxy-4-methyl-2-oxoglutarate aldolase	325394	358452	372936	353759	341944	362439	306239	323098	361568	385625	383179	390958
Maq22A_c26070	Glutathione transferase	15728.4	20488.6	19441.1	13173.8	17760.4	13166.1	20602.4	21282.7	17783.9	13128.9	18413.7	16717.5
Maq22A_c26090	Elongation factor P	224936	215994	192553	276818	281773	254675	164005	151068	149568	144449	155028	148171
Maq22A_c26105	hypothetical protein	88774.5	95341.1	71782.5	109662	88065.1	115890	72755	62912.7	76799.1	101889	97170.6	90251
Maq22A_c26130	Anhydro-N-acetylmuramic acid kinase	1616.17	31393.5	7240.17	25154.6	43824	46904.3	22682.1	40214.3	2751.46	3032.84	38232.4	41729.2
Maq22A_c26135	Tyrosine--tRNA ligase	148415	142044	157311	186781	185220	181607	161333	144162	152983	150400	143059	156138
Maq22A_c26175	Deaminated glutathione amidase	64857.7	94106.8	89342.9	59729.2	61906.8	77066.1	97077	105461	103944	79476.8	42170.3	61676.9
Maq22A_c26180	Glutaredoxin	40725.8	1268.31	35382.6	2106.42	28403.5	2049.39	40119.6	5094.65	42914.1	13132.4	53867.9	2592.36
Maq22A_c26185	Transcriptional activator protein CopR	10690.6	15297.8	18153.7	16279.1	23771.1	24096.5	11949.7	985.828	14795	11298	21601.9	9848.24
Maq22A_c26195	Citryl-CoA lyase	55306.2	48154.8	81371.1	42558.2	82821.5	45213.5	72087.2	80115	70975.6	58061.8	120352	97652
Maq22A_c26215	hypothetical protein	73002.2	107761	67051.8	192371	233096	209772	38176.2	37526.4	78884.3	169349	188056	194150
Maq22A_c26240	Polyphosphate kinase	61033.6	54401.2	81243.1	81729.9	75357.5	86992	66785.7	73150.7	83850.6	83700.1	69113.7	101107
Maq22A_c26245	Exopolyphosphatase	26766.6	36424.6	2868.68	38754	52514.8	46811.5	37100.4	43704	34077.9	53044.2	52982.2	61027.2
Maq22A_c26280	Phosphoribosylformylglycinamidine cyclo-ligase	973691	922048	907938	1.10895e+06	996017	976254	905597	881458	930589	991007	966642	963302
Maq22A_c26285	Phosphoribosylglycinamide formyltransferase	95905.1	70054.3	97509.4	94959.2	95200.5	112690	79680.6	102720	107777	94622	84074.2	95287.8
Maq22A_c26470	Multidrug resistance protein MexA	32783.5	31927.1	73054.2	36301.2	56859.2	36203.3	46237.1	39076.8	59195.3	49523.8	34329.2	9863.63
Maq22A_c26485	Allantoinase	11102.3	9960.6	15433.8	8205.12	9914.61	6798.53	14531.4	16045.2	12087.7	7205.3	10594.1	16391
Maq22A_c26495	Gluconolactonase	12602	5792.93	15855	11908.4	7344.41	6470.09	12387.7	10604.5	16772.9	6602.91	4517.36	8783.66
Maq22A_c26500	Agmatinase	230359	236830	246041	219342	194860	212765	228147	189506	245711	201767	199390	207725
Maq22A_c26530	Ornithine decarboxylase	35542.2	29619.8	32133.8	18674.6	13992.5	24978.9	38942.8	46038.2	45669.1	20079.4	37720.7	33035.7
Maq22A_c26635	DNA topoisomerase (ATP-hydrolyzing)	79096.1	75985.4	106309	47138.3	75708.5	96238.8	58692.2	91892.1	99444.3	57932.5	88144.6	92227.6
Maq22A_c26720	Pyruvate kinase	94006.8	104970	89636.4	78729.1	69199.6	87635.5	85405.2	84544.2	83373.3	84907.7	91220.1	93887.4
Maq22A_c26730	Threonine synthase	147354	173373	152289	142936	199438	173135	167607	175314	146346	148531	159109	155166
Maq22A_c26735	Mitochondrial processing peptidase	356314	360110	341026	368669	341732	331232	340946	320481	295471	283442	283191	275613
Maq22A_c26755	Prephenate dehydratase	111070	118632	99785.8	307650	199202	304690	94402.4	91390.3	53233.6	263521	206404	214615
Maq22A_c26775	Ketol-acid reductoisomerase (NADP(+))	1.90461e+06	2.42926e+06	2.16382e+06	2.47029e+06	1.54595e+06	2.31123e+06	1.41584e+06	1.78743e+06	1.85706e+06	1.70812e+06	1.33734e+06	1.82737e+06
Maq22A_c26860	Acetolactate synthase	299527	304254	295523	335423	373495	348234	285755	335749	340280	280571	291904	344552
Maq22A_c26865	Acetolactate synthase	323796	323001	353498	469591	466572	469134	422336	460488	451317	490475	556888	552362
Maq22A_c26885	Gluconate 2-dehydrogenase (acceptor)	15120.6	9111.88	14492	15108.8	9386.45	12730.9	15908.3	5427.52	11074.6	10379.3	2805.77	1732.37
Maq22A_c26895	Putative aminotransferase	7749.22	13404.2	10730.2	7861.66	10236.4	11129.4	13008.8	18225.1	15651.1	4781.77	9717.99	11865
Maq22A_c26905	50S ribosomal protein L17	487391	531267	569153	924059	758671	722749	566619	437626	489685	1.09779e+06	852962	696809
Maq22A_c26910	DNA-directed RNA polymerase	1.26247e+06	1.23581e+06	1.35175e+06	1.43224e+06	1.52289e+06	1.40998e+06	1.3494e+06	1.32753e+06	1.36366e+06	1.5336e+06	1.5212e+06	1.56874e+06
Maq22A_c26920	30S ribosomal protein S11	628769	681197	711099	958244	792272	836462	744961	738481	805559	1.07647e+06	1.00337e+06	937562
Maq22A_c26925	Cyanelle 30S ribosomal protein S13	1.1459e+06	1.2291e+06	1.12402e+06	1.33427e+06	1.30873e+06	1.28243e+06	1.5039e+06	1.51821e+06	1.44806e+06	1.45139e+06	1.78222e+06	1.73033e+06
Maq22A_c26930	Adenylate kinase	104414	104096	100995	124932	104859	97204.5	95919.5	108546	103813	110256	86347.5	133870
Maq22A_c26940	50S ribosomal protein L15	3.4872e+06	3.51244e+06	3.22422e+06	4.64092e+06	3.96773e+06	4.25256e+06	4.27325e+06	3.96996e+06	4.05881e+06	4.82766e+06	4.43147e+06	4.27584e+06
Maq22A_c26945	50S ribosomal protein L30	62165.4	54295.2	49795.9	266284	193795	151745	77613.6	57686.4	54945.7	379686	282274	200983
Maq22A_c26950	30S ribosomal protein	536445	559553	582033	809643	680302	710718	692642	703048	752010	1.14557e+06	921197	918301
Maq22A_c26955	50S ribosomal protein L18	938495	985771	842989	1.09739e+06	856010	983274	527848	470534	1.15071e+06	1.30298e+06	998071	1.00067e+06
Maq22A_c26960	50S ribosomal protein L6, chloroplastic	1.47769e+06	1.41491e+06	1.31911e+06	1.63311e+06	1.50841e+06	1.46596e+06	1.56268e+06	1.51723e+06	1.53062e+06	1.67347e+06	1.463e+06	1.44062e+06
Maq22A_c26965	30S ribosomal protein S8	1.00046e+06	986698	797926	1.82725e+06	1.0259e+06	1.69145e+06	988236	837778	711368	2.03319e+06	1.79844e+06	1.30739e+06
Maq22A_c26970	30S ribosomal protein S14	111908	113971	105003	105056	91499.4	89007.9	118264	107373	129571	114891	85849.4	82090.3
Maq22A_c26975	50S ribosomal protein L5	2.44716e+06	2.50632e+06	2.23922e+06	3.03471e+06	2.67414e+06	2.87168e+06	2.66309e+06	2.54782e+06	2.38533e+06	2.68857e+06	2.8516e+06	2.57433e+06
Maq22A_c26980	50S ribosomal protein L24	372952	355191	325642	409109	337092	384695	338839	310709	304175	373218	336752	336513
Maq22A_c26985	50S ribosomal protein L14	443300	424319	465131	437792	431201	480249	501128	501090	446504	477568	519992	642964
Maq22A_c26990	30S ribosomal protein S17	1.74394e+06	1.6381e+06	1.70794e+06	2.0826e+06	1.96811e+06	1.87406e+06	1.71805e+06	1.59326e+06	1.68335e+06	2.01967e+06	1.81637e+06	1.76195e+06
Maq22A_c26995	50S ribosomal protein L29	30973.7	7204.96	137068	21856.4	453333	47185.5	150269	184407	103369	197463	449748	491870
Maq22A_c27000	50S ribosomal protein L16, chloroplastic	1.19552e+06	1.22812e+06	1.23502e+06	1.3573e+06	1.28269e+06	1.27876e+06	1.57752e+06	1.4926e+06	1.71529e+06	2.03094e+06	1.91483e+06	1.86068e+06
Maq22A_c27005	30S ribosomal protein S3, chloroplastic	111891	40554.7	53043.5	103411	108584	123157	109129	131863	153268	100632	125523	109210
Maq22A_c27010	50S ribosomal protein L22	275218	334208	348502	298830	313850	348341	422388	489794	448835	490121	588659	601699
Maq22A_c27015	30S ribosomal protein S19, chloroplastic	68566.5	77410.8	101156	95855.3	140590	121238	87051.5	139391	127327	127423	159060	195486
Maq22A_c27020	50S ribosomal protein L2	569014	605332	521256	608859	482841	537005	825619	764583	783146	732853	644624	553845
Maq22A_c27025	50S ribosomal protein L23	931435	963749	667713	1.12539e+06	963923	929383	863783	737570	592633	991105	928626	1.10022e+06
Maq22A_c27030	50S ribosomal protein L4	949991	804888	890192	1.00071e+06	859477	963405	1.25992e+06	1.3527e+06	1.07355e+06	1.39975e+06	1.37771e+06	1.21222e+06
Maq22A_c27035	50S ribosomal protein L3	519422	512893	489151	615308	674856	531638	541848	562679	494719	609897	610524	674651
Maq22A_c27040	30S ribosomal protein S10	2177.12	475929	733440	858120	1.03974e+06	727024	499565	725071	566846	596472	518566	738785
Maq22A_c27045	Elongation factor Tu	4.85827e+06	5.60412e+06	4.23329e+06	6.47932e+06	7.36882e+06	6.38533e+06	5.90162e+06	5.52835e+06	4.98432e+06	5.04885e+06	4.96935e+06	5.43995e+06
Maq22A_c27050	Elongation factor	2.74655e+06	2.82214e+06	2.7563e+06	3.71195e+06	2.88484e+06	3.54279e+06	2.93834e+06	2.74144e+06	2.84216e+06	3.37217e+06	2.83092e+06	2.80519e+06
Maq22A_c27055	30S ribosomal protein S7	778913	677807	757941	1.05783e+06	1.04368e+06	967199	833289	866820	754748	1.04658e+06	1.06253e+06	1.24423e+06
Maq22A_c27060	30S ribosomal protein S12, chloroplastic	430216	514359	534873	526129	433014	509889	614648	616806	732614	741153	709761	725473
Maq22A_c27065	DNA-directed RNA polymerase	1.47448e+06	1.3771e+06	1.36136e+06	1.48335e+06	1.32439e+06	1.36833e+06	1.41401e+06	1.35014e+06	1.42919e+06	1.31553e+06	1.2431e+06	1.26727e+06
Maq22A_c27070	DNA-directed RNA polymerase	954891	835389	983133	1.07853e+06	953218	1.01975e+06	971549	820570	927002	921473	882542	863107
Maq22A_c27075	50S ribosomal protein L7/L12	536560	473058	1.23947e+06	336435	1.74162e+06	833415	846097	1.08931e+06	784263	796795	1.20231e+06	1.23181e+06
Maq22A_c27080	50S ribosomal protein L10	2.14896e+06	2.21903e+06	2.07286e+06	2.52971e+06	2.88915e+06	2.31334e+06	1.93498e+06	2.17017e+06	1.76836e+06	1.69527e+06	1.53724e+06	1.45403e+06
Maq22A_c27390	4-hydroxy-2-oxoheptanedioate aldolase	74474.3	76202.1	108859	71283.1	51201.4	67175.8	94383.6	87719.5	117498	100231	97197.5	79741.6
Maq22A_c27395	Phosphoribosylaminoimidazolesuccinocarboxamide synthase	158997	186060	225379	204185	240689	224897	224181	242279	189465	254490	276767	318121
Maq22A_c27410	hypothetical protein	81267.2	72516.6	67330.2	101255	98401.5	80217.8	68732.3	65303	53469.5	58030.5	56304.7	55108.4
Maq22A_c27415	hypothetical protein	5786.03	3559.03	14202.7	5609.8	37726	7118.76	12988.4	6449.4	15902.3	13009.7	19008.1	28410.5
Maq22A_c27430	Poly(3-hydroxybutyrate) depolymerase	21156.3	15341.3	24002.8	18241.9	30948.2	28281	28131.3	33959.3	1139.74	30223.6	2179.94	3001.35
Maq22A_c27450	Photosynthetic apparatus regulatory protein RegA	2004.32	11512.2	18204	1787.01	9009.49	14165	11971.7	16211.7	13527.8	794.865	18239.1	2705.54
Maq22A_c27455	NADH dehydrogenase (ubiquinone) iron-sulfur protein 4, mitochondrial	96896.8	143626	137093	149330	150119	80287.2	132128	126217	121153	148268	116867	162044
Maq22A_c27465	DNA helicase	19225.1	20661.5	16813.5	21848	16919.7	17321.5	16249.8	15913.9	19691.4	19829.2	7853.72	19231.3
Maq22A_c27480	hypothetical protein	330514	312722	278289	196858	113259	232735	242257	264153	318628	176751	145105	139646
Maq22A_c27490	Pyrroline-5-carboxylate reductase	93481.6	81637.8	86237.3	100227	91088.7	86281.5	88046.1	92278.5	84309.3	97788.6	97961.5	101807
Maq22A_c27495	hypothetical protein	148426	136937	102891	134968	111649	130885	123313	168331	88811.9	106121	141802	57601.6
Maq22A_c27595	hypothetical protein	59936.9	57309.7	71329.5	49151.8	57372.4	38102.7	70181.5	72576.8	56552.5	43049.4	60328.4	59802.8
Maq22A_c27645	Repressor LexA	64883.8	20621.2	70749.8	47869.9	40173.1	52378.7	56607.2	58135.9	60183.5	61445.7	54906.4	57009.3
Maq22A_c27675	hypothetical protein	258777	238347	284813	330007	319285	337467	203196	201187	272116	271419	187342	219906
Maq22A_c27875	hypothetical protein	23533.4	28942.1	20667.2	18092.9	5515.95	17912.9	16181.8	2275.53	15197.6	20706.4	17943.1	4171.54
Maq22A_c27910	23S rRNA pseudouridine(2605) synthase	130050	104288	156146	127173	76557.3	204999	147856	73988.2	94805.2	217434	148967	74257.1
Maq22A_c27950	hypothetical protein	53212.4	48919.2	46184.7	30604.9	33035	1647.47	42120.3	709.018	33512.5	25582.8	26287.3	31332.2
Maq22A_c28115	Lipid A export ATP-binding/permease protein MsbA	65729.7	51326.9	49034	44575.9	34451.7	33557.3	45556.5	88851.3	37599.1	22902.7	56960.7	56152.4
Maq22A_c28590	Efflux pump periplasmic linker BepD	14099	4838.23	12870.2	9325.72	9054.76	17273.9	16680.9	10520.7	13968.8	9985.11	10584.9	7970.14
Maq22A_1p30010	Urocanate hydratase	2578.37	2809.68	7458.47	17908.5	14168.9	11290.2	8457.89	1930.86	3880.79	48516.5	92225.4	58313.3
Maq22A_1p30030	hypothetical protein	39107.2	40776.6	40164.5	154886	108673	51451.1	10550.8	64091.3	52002.2	135646	118258	91752.5
Maq22A_1p30055	Tripeptide aminopeptidase	16338.9	10971.1	22743.1	6854.83	21479.3	12403.3	14441.8	720.225	26219.8	12787.6	22617.5	4232.95
Maq22A_1p30135	Catalase	31372.4	29300	32556.7	29977.4	13100.9	24477.9	16939.4	27536.1	24116.2	20025.3	24524.5	3655.45
Maq22A_1p30150	Ribonuclease T(2)	145913	151163	145394	140162	99752.9	127687	142208	132982	152806	133473	95245.6	98007.7
Maq22A_1p30175	Nicotinate-nucleotide diphosphorylase (carboxylating)	308536	287564	302710	356808	326811	417285	240351	226654	298003	335039	289368	342218
Maq22A_1p30215	Branched-chain-amino-acid transaminase	66527.3	78080.8	98183.3	117008	160262	114994	71878.5	93465.1	91254.7	127034	119578	139718
Maq22A_1p30275	4-hydroxy-3-methylbut-2-enyl diphosphate reductase	1562.87	347.233	5238.13	1142.48	23519.6	1799.07	5239.5	13547.7	5146.98	1488.85	24900.4	34773.4
Maq22A_1p30370	Oligopeptidase B	47526.5	82498.2	77279.6	47286.2	98404.3	78494.7	83869.7	85628.5	77515.7	94808.8	26038.2	19329.2
Maq22A_1p30410	Inositol-3-phosphate synthase	33524.4	32416	36633.2	49786.7	29630.8	53748.6	36788.1	28413.6	37395.3	55603.7	43579.6	39535.6
Maq22A_1p30430	hypothetical protein	21264.7	4013.97	22433	16154.2	17669.6	1607.74	17135	4208.83	22084.9	15944.3	25309.3	10721.1
Maq22A_1p30475	Cysteine synthase	65747.6	54750.2	86056.5	26516.3	70148.7	69195.2	91521.2	85993.3	65354.6	74106.7	89606.4	100823
Maq22A_1p30490	Transcription termination/antitermination protein NusA	337712	331639	352320	308404	406596	366656	306605	331935	305692	304860	388450	410720
Maq22A_1p30495	hypothetical protein	4705.39	23981.2	17324.4	30048.1	11624.5	30074.6	40903.7	783.798	393.036	404.107	21299.8	8831
Maq22A_1p30500	Translation initiation factor IF-2	387836	423209	383040	500728	352027	491054	445271	396975	407676	534154	470808	327299
Maq22A_1p30505	Ribosome-binding factor	7298.62	4943.89	9366.82	8860.43	22877.7	14603.5	11249.2	7817.08	11324.3	5719.81	11732.1	18774.2
Maq22A_1p30510	tRNA pseudouridine(55) synthase	35022.6	37706.5	35949.8	39501.2	56693.5	50003.2	20284.9	35676.6	20907.3	51837.7	66036.9	68215
Maq22A_1p30550	Malonate-semialdehyde dehydrogenase (acetylating)	12655.4	30861.3	32848.1	38490.9	21165.5	17622.6	73015.4	16952.2	61842.7	14288.1	2103.62	11425.3
Maq22A_1p30555	Beta-alanine--pyruvate transaminase	148006	50507.9	94099.3	4402.47	49725.6	50033.2	42536.9	35079.8	37950.7	43568	40865.5	72231.7
Maq22A_1p30585	Malate dehydrogenase (oxaloacetate-decarboxylating) (NADP(+))	155864	164140	156481	172912	145302	145022	158024	172101	151413	154257	162267	155742
Maq22A_1p30590	D-erythronate 2-dehydrogenase	274571	257093	269545	208745	215333	206826	262091	271498	277340	228169	235668	235736
Maq22A_1p30595	2-keto-3-deoxy-L-fuconate dehydrogenase	146519	154333	139637	116779	105265	114651	141617	139614	140460	107368	90272.8	84462.2
Maq22A_1p30605	Methylisocitrate lyase	133068	141479	122619	160423	132795	169926	134097	129542	130776	141681	116971	127447
Maq22A_1p30610	Dihydroxy-acid dehydratase	561650	575753	607517	367232	359010	412302	563623	572237	640563	374373	334649	362619
Maq22A_1p30620	Aspartate transaminase	69305.4	56118.3	75275	51563	63133.7	65753.9	77788.3	91605.6	102499	52830.8	79468.7	76619.2
Maq22A_1p30645	RNA polymerase sigma factor RpoH	14048.1	6519.94	14008.1	11031.3	11414.8	13542.5	17565	14607.4	11419.4	10396	15695	13780.1
Maq22A_1p30675	Alcohol dehydrogenase (azurin)	46203.9	33381	44719.4	10626.2	3032.23	17137.7	29895.7	31269	27396.7	326.73	11071.4	17990.6
Maq22A_1p30685	Adenylosuccinate synthase	424620	453955	442130	478861	526061	478770	444330	482159	450964	509951	580440	640704
Maq22A_1p30695	D-amino-acid transaminase	558062	551223	542939	287629	418131	295776	414368	516945	461428	327962	264615	261848
Maq22A_1p30700	4-hydroxy-tetrahydrodipicolinate synthase	180077	175513	153972	138738	108241	158173	155713	152172	172359	137166	106676	108045
Maq22A_1p30715	Adenylosuccinate lyase	276156	261148	241652	293026	328942	323178	266713	270917	251539	274726	314904	333797
Maq22A_1p30760	Threonine ammonia-lyase	35025.5	46340.4	5391.74	34245.6	8219.03	33643.8	45533.1	10667.4	35911.6	7004.64	8698.96	2102.74
Maq22A_1p30770	Porphobilinogen synthase	70290.9	196705	68608.3	211702	101313	194456	179616	176018	191577	200461	212873	190344
Maq22A_1p30775	Enoyl-CoA hydratase	32793.8	23889.3	21468.3	22743.1	51835	35210.4	36207.7	46007	79848.7	30934.8	64681.4	31371.2
Maq22A_1p30790	GDP-mannose 4,6-dehydratase	8454.59	9802.78	4426.79	3173.43	15891.5	4949.6	18236.9	15793.8	8587.74	14680.8	11164.5	19095.1
Maq22A_1p30810	ATP synthase subunit b	923062	951437	907685	550753	567167	547548	764540	680892	849260	823066	683296	661104
Maq22A_1p30815	ATP synthase subunit b	1.12069e+06	940404	473674	273108	616178	875253	802156	740727	707403	677191	487866	562254
Maq22A_1p30890	Gamma-glutamyltransferase	160327	175742	200703	137267	159168	154510	160471	179468	155910	147469	156206	160809
Maq22A_1p30895	Autoinducer 2 import ATP-binding protein LsrA	20656.1	15553.5	12447.7	28709.2	27126.6	28463.3	18348.1	22672.1	22557.4	22893.4	31925.2	32378.4
Maq22A_1p30920	Splicing factor, arginine/serine-rich	40036.1	39515.3	39173.6	21674.5	19361.3	19053.7	38810.8	24726.5	30015.7	24047.5	22578.3	18216
Maq22A_1p30945	Cell division topological specificity factor	0	0	0	0	1042.03	478.474	339.809	316.227	0	0	1074.63	5154.89
Maq22A_1p30965	IMP dehydrogenase	376273	416360	315371	378708	350203	373396	329690	360391	350596	342196	336209	329892
Maq22A_1p30975	hypothetical protein	108770	98532.5	92526.5	83613.3	78860.6	87032.1	89976	103806	117501	70484.3	79877.2	90077.7
Maq22A_1p30985	Glyceraldehyde-3-phosphate dehydrogenase (phosphorylating)	734050	708783	731028	651379	792340	867672	515460	702198	616439	508860	653166	667553
Maq22A_1p30995	Phosphoglycerate kinase	188517	188497	165637	231453	215340	212051	236052	209846	175115	222839	247652	239232
Maq22A_1p31000	Fructose-bisphosphate aldolase	291192	317030	337525	390876	325424	379359	317972	323949	327681	312136	266503	236750
Maq22A_1p31005	Thiamine phosphate synthase	24309.5	20387.8	24490.3	22208	28866.1	26678.4	23233.6	25475	23976.6	23277.9	33051.8	31943.6
Maq22A_1p31015	Inositol-phosphate phosphatase	119156	138413	151087	173907	192151	180852	161348	174314	159072	206761	239490	231759
Maq22A_1p31020	Adenine phosphoribosyltransferase	217369	209803	192064	239469	234240	223081	206712	226851	240801	209343	187043	206573
Maq22A_1p31025	Phosphoribosylformylglycinamidine synthase	31774.9	29604.6	29324.7	40209.8	30149.8	18813.9	22679	33091.8	23564.3	21064.2	4803.38	1800.66
Maq22A_1p31030	Phosphoribosylformylglycinamidine synthase	179653	172947	238269	181088	169071	250618	172770	204163	190070	157945	170165	191095
Maq22A_1p31065	sn-glycerol-3-phosphate-binding periplasmic protein UgpB	40650.1	25299.1	49098.7	15491.7	46306.6	26867.5	34713	35069.8	33524.3	25645.1	25111.4	27550.3
Maq22A_1p31070	Acetolactate synthase	135480	132317	125930	83180.4	126949	101423	133771	144016	131916	110648	111374	129230
Maq22A_1p31075	Formyl-CoA transferase	79542.6	88181.9	85997.2	74002.3	74012.9	69941.9	67069.9	76827.8	70557.3	64260.4	52596.5	64350.9
Maq22A_1p31080	Glycerol-3-phosphate-transporting ATPase	144584	102214	139634	85308.2	48168.7	45331.2	115599	114582	112419	58530.1	64175.1	40363.6
Maq22A_1p31090	Fructokinase	319330	314276	333048	391652	392072	426102	330732	318571	324784	382746	340544	332939
Maq22A_1p31105	hypothetical protein	21240.9	4743.26	21130	21139.6	24146.2	1166.92	28060.7	13244.7	16512.7	22870.2	21987.1	6967.56
Maq22A_1p31135	Methylenetetrahydrofolate reductase (NAD(P)H)	1169.57	347.21	4703.04	0	12301	1196.14	3871.39	4170.53	5965.01	6730.18	12838.2	15029.9
Maq22A_1p31140	Methionine synthase	211722	227762	225061	314282	240800	246906	257102	203380	263378	260050	244223	255260
Maq22A_1p31155	5,6,7,8-tetrahydromethanopterin hydro-lyase	317952	259475	228437	235127	193546	219556	266671	251154	297948	217215	242330	262090
Maq22A_1p31160	Macrophage receptor MARCO	117203	121159	159728	104114	111522	121229	113050	94968.4	127763	76553.5	106549	96067.1
Maq22A_1p31190	hypothetical protein	14666.3	15954.9	14847.5	10604.2	15012.1	15796.3	8499.86	8774.63	9170.46	11735.2	5137.73	9245.34
Maq22A_1p31200	Urease accessory protein UreE	206751	197329	214795	179082	211620	186498	198502	214827	214893	190558	227164	217990
Maq22A_1p31225	Acetate--CoA ligase	23209.7	2705.49	4406.06	31595.7	19794.3	11096.5	29158.9	30307.2	26211.9	28163.1	22589.9	22918
Maq22A_1p31230	hypothetical protein	30299.9	26193.9	29500.7	20978.6	21899.3	22010	25348.7	16382.5	21656.3	27637.9	34562.6	21540.6
Maq22A_1p31235	Transcription elongation factor GreA	416924	407931	418606	455398	527213	465216	373454	384571	315803	339838	356706	379706
Maq22A_1p31240	Carbamoyl-phosphate synthase (glutamine-hydrolyzing)	878196	989689	1.01285e+06	1.25927e+06	768517	1.19441e+06	1.07405e+06	994877	828503	953208	992254	943915
Maq22A_1p31315	2,5-dioxovalerate dehydrogenase	15152.1	13433.5	12886.1	18728.2	15219.8	8277.4	21624.2	19584.1	6588.83	18609.1	26371.2	9210.91
Maq22A_1p31325	hypothetical protein	49064.4	49790	41755.1	31226.5	41314.3	28110	49883	45493.1	36563.3	35860.7	27494.7	30552.9
Maq22A_1p31340	Malate dehydrogenase (oxaloacetate-decarboxylating) (NADP(+))	201188	191993	276474	223176	346606	244101	282064	300823	253091	300535	379830	385356
Maq22A_1p31395	hypothetical protein	34345	44082	38721.4	33850.1	26680.6	39845.6	47016.3	37028.4	42200.4	39192.1	33698.1	32241.5
Maq22A_1p31400	Leucyl aminopeptidase	90221.2	7103.5	17690.3	7259.37	62319.6	45164.2	44559.5	32705.1	37037	9064.04	19680.7	25152
Maq22A_1p31445	Succinate-semialdehyde dehydrogenase (NAD(P)(+))	21004.5	10157.6	27098.1	5369.65	22037.9	22714.1	21817.3	28501.1	26325.9	19956.9	42195.9	46772.7
Maq22A_1p31570	Thioredoxin	447882	455529	472607	446694	357217	409847	400117	413854	448169	413427	324643	289306
Maq22A_1p31650	NAD(+) diphosphatase	67313.4	59584.2	86967.1	63039	80563.8	73283.6	78888.8	58012.7	26678.4	79637.1	125900	126827
Maq22A_1p31665	Inositol-phosphate phosphatase	409033	428973	416173	360725	433239	403856	370019	388788	374575	330238	381326	402990
Maq22A_1p31695	hypothetical protein	22699.8	16114.6	27806.7	17604.7	39079.8	21531	21101.8	30329	18685.5	24100.7	27314	24022.4
Maq22A_1p31730	Cysteine synthase	551557	549437	532208	379062	397341	376155	469782	443129	451805	318690	344059	321838
Maq22A_1p31735	NADH dehydrogenase	218391	224964	219603	156440	105764	139315	240557	272681	291803	112658	161047	128850
Maq22A_1p31755	Carboxymethylenebutenolidase	4410.26	11245	16793.1	10643.8	21016.3	8410.66	18036.1	21816.3	416.447	15255	17696.5	19208.9
Maq22A_1p31775	16S rRNA (cytosine(967)-C(5))-methyltransferase	23928.4	25870.7	13795.7	7845.39	37846.2	27042	16488.7	28541	28207.7	15623.3	22150	30122
Maq22A_1p31790	Aryl-alcohol dehydrogenase (NADP(+))	9366.66	8649.63	26958.7	11202.9	36777.2	21806.6	26007.3	31941.7	24835.4	19929.6	45295.2	33595.4
Maq22A_1p31805	Factor independent urate hydroxylase	35845.1	32651.9	45360.8	20778.5	28146.8	31079.9	38903.1	43418.1	34178.6	27730.8	33617.4	32645.3
Maq22A_1p31820	hypothetical protein	105700	105637	46726.9	79005.1	80810.3	72208.7	80711.5	94873	48005	23592.5	97257.1	12173.7
Maq22A_1p31835	Inositol-phosphate phosphatase	48849.6	46055.3	37414.3	49705.1	43804.3	37770	58934.9	48846.4	52893.5	40762.7	56390.7	68020.4
Maq22A_1p31855	ClpA like protein protein	22954.3	22454.2	21424.1	6430.16	29126.3	23207.2	23792.2	21712.7	18950.2	16088.6	16321	14898.3
Maq22A_1p31865	hypothetical protein	323792	305443	304237	717023	642684	657735	289913	283832	294599	755405	738321	690934
Maq22A_1p31910	30S ribosomal protein S4	539393	555386	512611	675417	508104	530600	674638	604145	618290	607198	502105	434810
Maq22A_1p31920	hypothetical protein	76415.5	79045.5	90989.6	72337.9	60007.2	69565.9	55308.5	59631.8	76073	50413.5	48663	42589.3
Maq22A_1p31925	Orotidine-5'-phosphate decarboxylase	204335	242312	163580	270686	226152	226291	218295	199191	196047	223321	251355	212708
Maq22A_1p31960	Fructose-bisphosphatase	13902	17744.4	22016.3	11793.5	17464.6	22664.6	29464.2	27560.9	4944.11	15683.9	9605.61	18316.8
Maq22A_1p31990	Glucose-6-phosphate 1-epimerase	15292.3	1088.13	20518.8	12714.5	24813.3	15450.1	18386.9	19120	494.392	2152.23	28846.4	34310.9
Maq22A_1p31995	3-isopropylmalate dehydratase	122612	125350	129417	135363	113378	146245	110789	108965	122963	148427	127026	93441.7
Maq22A_1p32000	Crotonyl-CoA carboxylase/reductase	1.52168e+06	1.57728e+06	1.67024e+06	1.55393e+06	1.58289e+06	1.65347e+06	1.83162e+06	1.8907e+06	1.89803e+06	1.69154e+06	1.76965e+06	1.72128e+06
Maq22A_1p32005	Ethylmalonyl-CoA mutase	297367	318354	387107	320908	354828	321811	385121	412655	406539	300515	296575	303782
Maq22A_1p32015	hypothetical protein	251567	232997	261380	208394	198780	195231	270431	254299	282992	174507	188221	207052
Maq22A_1p32025	p-aminobenzoyl-glutamate hydrolase subunit	48883.5	45261	67166	27833	48296.2	44060.5	61029.8	64048.6	76053.4	64056.7	129837	137477
Maq22A_1p32040	Uncharacterized 13.2 kDa HIT-like protein in hisE 3'region	55695.7	47879.6	69589.9	30885.6	81280.7	53673	56277.8	67084.3	51219.3	43357.8	69312.4	66432.2
Maq22A_1p32045	Hippurate hydrolase	91334.7	110514	89934.7	91021.7	81103	75348.2	87560.8	86416.9	99022.8	84987.4	85689.6	90157.7
Maq22A_1p32065	50S ribosomal protein L19	1.94848e+06	1.88834e+06	1.90708e+06	1.95742e+06	2.18777e+06	2.18015e+06	2.09078e+06	2.09985e+06	2.15404e+06	2.39703e+06	2.54652e+06	2.36276e+06
Maq22A_1p32100	NFU1 iron-sulfur cluster scaffold like protein, mitochondrial	622706	586520	638456	509719	500113	398615	495908	527993	500125	313923	253103	293146
Maq22A_1p32125	Protein	11056	14287.3	13322.6	21043.7	10498.2	11488.2	5893.3	10726.5	3842.29	5593.19	1188.39	4365.12
Maq22A_1p32155	Medium-chain acyl-CoA dehydrogenase	11230	17889.3	20949.9	13136.5	25320.6	13291.7	15341	19498.9	20329.1	10597.8	11850.5	14568.3
Maq22A_1p32200	Arogenate dehydrogenase	5551.31	6117.65	8054.41	4385.68	14987.5	15813.6	11376.7	10593.8	11905.6	11089.1	25873	9576.26
Maq22A_1p32205	Histidinol-phosphate transaminase	232520	212875	214028	287698	211497	298115	223789	214999	250113	253556	274711	268398
Maq22A_1p32230	hypothetical protein	12366.5	7483.58	18436.4	4836.53	22157.1	10763.7	16897.2	18049.7	15556.1	580.767	18836.1	18788.7
Maq22A_1p32240	Peroxidase	296129	295783	293878	153680	129602	127994	446857	448304	494253	211515	198014	196326
Maq22A_1p32255	hypothetical protein	26432.5	22169.8	24540.1	17306.8	15291.4	13681.5	27048.8	21568.8	23475.2	20452.9	21024.6	18988.3
Maq22A_1p32280	D(-)-tartrate dehydratase	58601.6	78851.8	54308.7	69440.1	54181.8	64656	44795.3	67184.2	74301.9	85451.4	48111.3	52936.4
Maq22A_1p32325	Aryl-alcohol dehydrogenase (NADP(+))	212050	224855	243416	171202	163242	172146	198073	212291	218895	179703	190803	183173
Maq22A_1p32330	Upstream activation factor subunit UAF30	380185	399065	427317	221099	257094	271358	393824	370092	315494	277062	264639	277157
Maq22A_1p32410	Leu/Ile/Val-binding protein like protein	56719.1	36580.5	41413.4	38347.7	54131.6	45269.2	48735	55809.8	63780.7	42942.8	35167.1	52221.8
Maq22A_1p32435	hypothetical protein	7717.27	5413.99	5060.11	3752.92	18466.2	1515.07	6495.98	7543.87	1962.18	5604.19	557.395	4379.03
Maq22A_1p32625	Nicotinate-nucleotide--dimethylbenzimidazole phosphoribosyltransferase	30992.4	23818.6	34266.4	54518.3	79015.8	69083.3	64743.1	63907.7	49738.6	68559	97794	109056
Maq22A_1p32650	Protoporphyrin ferrochelatase	42942.7	67225	80342.2	60442.2	37826.4	57151.7	72207.1	59115.2	82825.6	76762.4	93664.9	62184.5
Maq22A_1p32670	60 kDa chaperonin	1.27138e+07	1.32035e+07	1.32682e+07	1.5239e+07	1.52571e+07	1.60077e+07	1.18933e+07	1.17347e+07	1.23618e+07	1.67382e+07	1.60411e+07	1.66339e+07
Maq22A_1p32675	10 kDa chaperonin	1.70457e+06	1.5038e+06	1.42575e+06	2.79885e+06	2.88053e+06	2.38037e+06	1.04934e+06	1.01147e+06	936128	1.64243e+06	1.46391e+06	1.46137e+06
Maq22A_1p32720	Putative L,D-transpeptidase YkuD	802.66	4892.48	6076.88	2603.64	21151.3	14039.8	8162.59	11220	3067.57	15114.4	41670.9	44264.1
Maq22A_1p32725	hypothetical protein	38490	42248.3	53830.9	46296.4	46693.4	40209.5	39931	48387.7	49750.8	53736.2	36271.9	41197.6
Maq22A_1p32775	Cytochrome-c oxidase	151429	181448	129263	61166.4	78997.7	93280.6	81138.9	154098	145062	64342.5	43209.4	92936.2
Maq22A_1p32785	NADH-quinone oxidoreductase subunit	25257.1	25211.2	31654.6	31416.9	66022.4	50428.5	36786.4	30158.1	28463.5	39837.5	50519.1	60662.2
Maq22A_1p32790	NADP-reducing hydrogenase subunit HndC	713675	705164	660302	814802	681820	745854	762713	670601	696407	703104	670720	615612
Maq22A_1p32795	Formate dehydrogenase	455657	445775	428780	502434	402965	466098	519313	452600	486728	439436	441820	445990
Maq22A_1p32800	Protein FdhD like protein	209958	166301	161851	131835	144345	130871	159486	151633	189468	102756	86155.1	96487.8
Maq22A_1p32805	Formate dehydrogenase	354399	326632	322648	335396	258057	276755	279441	264299	253906	215757	199734	176248
Maq22A_1p32855	FAD synthetase	122616	128005	132561	109230	170825	103706	129098	46622.1	118679	107779	149282	190984
Maq22A_1p32915	Lysine/arginine/ornithine-binding periplasmic protein	18288.9	22679.3	15888.1	24102	56153	36036.8	26197.4	53016.8	28305	16228.7	17802	15702.2
Maq22A_1p32990	hypothetical protein	16855.5	22553.4	21322.8	18480.4	11140.9	14525.1	20919.3	18796.6	24266.3	18494.4	10339.4	14520.2
Maq22A_1p33025	Flagellin	3227.28	953.8	25912.6	2593.14	31182.2	7913.81	19773.1	40408.8	26602.2	29278.1	106232	109249
Maq22A_1p33030	hypothetical protein	1298.74	13486.9	3197.51	5229.49	1099.99	15616.5	17328	6088.27	1540.27	5107.08	19882.2	3049.95
Maq22A_1p33035	hypothetical protein	74753	73055.9	73040.2	74453.6	102399	115459	206071	220243	86149.5	91800.6	93503.4	111476
Maq22A_1p33050	Flagellin	78945.5	50784.6	72149.5	81624.3	119106	77032.5	75802.6	81280.6	61809.5	98410.1	126148	118407
Maq22A_1p33065	Acid phosphatase	31205.1	27434.5	38706.4	30772.1	22327	31538.8	28932.3	27951.6	26518	38745	31541.1	29885
Maq22A_1p33105	3-hydroxyacyl-CoA dehydrogenase	28596.9	21336.8	20400.1	19022.3	11669.8	18044.1	35097.4	24968.8	24180.5	28401.2	14615.4	14091.4
Maq22A_1p33110	Pimeloyl-CoA dehydrogenase	69860.2	69049.3	77818.6	42457.7	45191.5	41186.8	73681	94802.8	89510.2	42766.4	46686.5	42235.1
Maq22A_1p33115	Pimeloyl-CoA dehydrogenase	50320.7	41341.2	39834.3	23934.7	28177.5	24781.5	50420.4	45985.5	59056.3	27234.3	28091.7	21097.4
Maq22A_1p33130	Microcystinase C	164563	158040	151959	102461	111395	123581	133161	126621	149621	101492	126183	120287
Maq22A_1p33155	Probable peptide ABC transporter periplasmic-binding protein	68052.3	82350.8	98796.7	25979.8	24921.9	25464.4	39528.9	65545.1	36937.1	24994.1	26828.9	23415.9
Maq22A_1p33165	Methanol dehydrogenase (cytochrome c)	1.12359e+07	1.12137e+07	1.17083e+07	58345.1	59074.2	61705	1.1004e+07	1.06021e+07	1.12776e+07	46274.7	58206	58968.9
Maq22A_1p33170	Protein MoxJ	3.18967e+06	3.22179e+06	3.60261e+06	41233.3	23826.4	40266.3	3.63995e+06	3.59984e+06	3.79809e+06	33887.2	39792	21982.6
Maq22A_1p33175	Cytochrome c-L	407092	419580	458531	27108.7	17546	19882.8	331548	341889	289430	12734.3	13768.2	28298.5
Maq22A_1p33180	Methanol dehydrogenase (cytochrome c)	2.08535e+06	2.10257e+06	2.13984e+06	129808	22252.3	90193.3	1.93581e+06	1.80416e+06	2.03045e+06	79934.1	79528	33392.3
Maq22A_1p33185	Protein MoxR	419758	384845	410304	26926.8	11701.9	25550.5	386834	449255	425878	19691.4	26694.1	28398.6
Maq22A_1p33190	uncharacterized protein	37625.9	50588.7	42725.2	11540.6	6134.54	6239.71	45762	44555.9	2024.98	2750.92	17565.8	12764.5
Maq22A_1p33195	hypothetical protein	15967.5	16963.1	17270.5	1434.97	5639.7	2820.84	15232.7	12377.1	11918	1736.24	2449.48	8816.06
Maq22A_1p33200	hypothetical protein	68667.5	65348	68636.7	1238.35	1592.14	488.753	52926.9	54090.8	52172.8	1752.03	7226.79	5446.02
Maq22A_1p33210	hypothetical protein	35732.6	49783.4	39069.4	7046.45	623.378	3861.02	28680.5	31708.5	17528.8	354.344	2800.9	2169.8
Maq22A_1p33215	hypothetical protein	1.4656e+06	1.49941e+06	1.43399e+06	30063	33143.8	46147.8	1.38138e+06	1.26002e+06	1.25543e+06	33512.4	54042.3	45937
Maq22A_1p33220	Hyaluronoglucosaminidase	192441	235628	237017	28475.5	12292.3	22236.1	216809	184132	170832	15678.7	34280.1	37363.8
Maq22A_1p33225	hypothetical protein	44893.8	45220.2	43577.2	888.251	5006.62	3273.64	33326.6	33253.5	30938.3	4121.52	4485.06	848.242
Maq22A_1p33290	hypothetical protein	22176.9	25759.6	34229.3	17729.1	31601.8	15445	14670.5	26533.4	21581.9	14554.2	16715	11581.3
Maq22A_1p33330	Quinol--cytochrome-c reductase	114923	76649.9	134129	65545.6	49504.5	50094.5	99011.9	99448	113182	96394	116292	110226
Maq22A_1p33335	Cytochrome b/c1	19720.1	19869.2	25141.1	16247.5	15254.1	13834	13073.6	16164.3	17440.9	10908.4	956.352	8924.19
Maq22A_1p33340	Cytochrome c1	98517.7	96584.3	98438.3	41798.6	37543	37500.5	82008.2	55693.3	69308.7	45774.6	25207.8	15871.1
Maq22A_1p33345	S-methyl-5'-thioadenosine phosphorylase	99213.2	75500.4	24498.6	20482.8	13397.2	63141.4	17807.4	47591	48591.2	21512.7	15369.6	40582.6
Maq22A_1p33360	Imidazole glycerol phosphate synthase subunit HisH	6871.15	16923.5	14360.9	7256.57	15937	12424.9	2964.86	8943.66	15880.6	2948.07	1866.19	2942.55
Maq22A_1p33365	1-(5-phosphoribosyl)-5-((5-phosphoribosylamino)methylideneamino)imidazole-4-carboxamideisomerase	107682	113324	131275	130127	141980	107555	146939	145488	128255	153628	188375	177878
Maq22A_1p33375	Putative imidazole glycerol phosphate synthase subunit hisF2	37879.2	26127	23419.3	25027.3	34691	33220.2	22426.3	30845	26341.7	19993.2	13722.8	31297.6
Maq22A_1p33380	Phosphoribosyl-ATP diphosphatase	57595.8	47127.8	49234.3	50355.8	51037.5	48656.5	50725.3	46106.9	50845.7	43195.2	51393.1	49869.6
Maq22A_1p33410	uncharacterized protein	156933	144496	141733	115612	95881.5	107257	132121	123652	120358	116185	107991	103326
Maq22A_1p33530	hypothetical protein	4597.71	15357.9	2506.63	47578.9	9471.49	16338.3	2838.66	61841.3	2331.81	49099.1	51028.6	46034
Maq22A_1p33580	Alkanesulfonate monooxygenase	20622.9	11627.5	15774.4	3008.18	22039.6	32068.4	14566.3	20942.6	16283	17095.9	38143.4	28281.3
Maq22A_1p33585	Cystathionine gamma-synthase	65950.6	56497.5	79953.3	92253.5	118907	114439	78124.9	98541.7	92278.1	107387	165510	173647
Maq22A_1p33665	50S ribosomal protein L25	814432	804955	908496	1.43854e+06	1.6734e+06	1.23933e+06	976226	976309	853550	1.63641e+06	1.81163e+06	1.66155e+06
Maq22A_1p33675	Ribosome-binding ATPase YchF	61020	59991.2	84748.9	70168.9	123766	109299	89168.4	98927	59087.7	84073.4	131259	145172
Maq22A_1p33760	4-aminobutyrate--pyruvate transaminase	497240	470967	498606	384924	436246	389562	439518	454455	439409	350007	307931	303225
Maq22A_1p33770	Propionyl-CoA carboxylase	1.35512e+06	1.36195e+06	1.25269e+06	1.31139e+06	1.33768e+06	1.35979e+06	1.61288e+06	1.57538e+06	1.71285e+06	1.21493e+06	1.20619e+06	1.19863e+06
Maq22A_1p33775	Glucose-1-phosphate thymidylyltransferase	223866	237779	208973	312243	279362	281995	264355	267931	308695	291534	233314	313604
Maq22A_1p33780	dTDP-4-dehydrorhamnose reductase	41518.1	45311.1	2140.62	54241.8	46382.2	52784.2	10866.4	35235.2	36518.9	45568.5	12965	5217.43
Maq22A_1p33785	dTDP-glucose 4,6-dehydratase	254652	260895	240752	249944	223351	264874	264487	250010	252952	198878	228792	245033
Maq22A_1p33790	dTDP-4-dehydrorhamnose 3,5-epimerase	99638.5	89879.6	90601.3	66311.6	124427	85152.3	55894.5	105104	92888.5	32997.9	44130.1	65565.2
Maq22A_1p33795	Alanine--tRNA ligase	408264	408235	380030	444632	417929	386381	393920	361628	397992	373054	369704	338774
Maq22A_1p33805	Protein RecA	246909	250450	266723	276823	290217	288374	227307	254359	275076	265482	247184	278923
Maq22A_1p33965	Aerobic carbon monoxide dehydrogenase	468038	455756	470316	408117	299967	400275	490575	443788	501031	343968	313199	311721
Maq22A_1p33980	Cyanobacterial phytochrome	3716.6	11776.3	11318	8305	13893	12882.2	13124.8	14488.3	12569.2	6708.71	11037.2	13383.3
Maq22A_1p33985	Alpha-methylacyl-CoA racemase	49979.6	36058.8	44774.9	30162.6	46743.8	38319.5	32705.8	63385.5	25148.9	26418	61171	40999.5
Maq22A_1p33990	Hydroxymethylglutaryl-CoA lyase	31612.3	21861.3	13379.6	21223.4	20593.3	19995.9	31068.5	29136.3	26838.8	16618.1	21471	3466.96
Maq22A_1p34040	2-dehydro-3-deoxy-L-rhamnonate dehydrogenase (NAD(+))	106932	112970	102309	73809.2	71866.4	84206.7	96619.2	104031	99080.2	76474.7	82514.1	79304
Maq22A_1p34045	Glutaryl-CoA dehydrogenase (ETF)	28287.5	17135.5	37729.3	2526.71	15213.3	22588.9	27073	18716.8	33245.9	37892.9	16430	27639.8
Maq22A_1p34155	Long-chain fatty acid transport protein	18565.1	31674.4	3295.68	16767.2	23161.8	31729.3	18151.1	45509.3	3312.74	16639.6	30687	17284.1
Maq22A_1p34160	Trans-2,3-dihydro-3-hydroxyanthranilate isomerase	38960	134800	176770	110090	37069.7	120646	180434	172848	207139	170944	162990	158698
Maq22A_1p34165	Leu/Ile/Val-binding protein like protein	1041.98	867.589	4877.97	987.693	12325.5	1562.91	5868.67	5910.63	6240.94	8403.59	12409.1	13864.4
Maq22A_1p34170	Phosphoglycerate dehydrogenase	111130	104049	126532	51198.3	80891.2	56398.2	120506	123956	123426	59202.7	80152.5	97311.9
Maq22A_1p34185	5-amino-6-(5-phospho-D-ribitylamino)uracil phosphatase	15370.1	18041.9	24209.8	8303.66	589.009	19275.2	1615.02	18647	27617.9	17982.9	16818.8	15219.2
Maq22A_1p34240	Phosphoserine transaminase	188329	148827	154326	254913	293765	244823	110364	155200	156200	212975	200298	226038
Maq22A_1p34245	Phosphoglycerate dehydrogenase	34157.3	100504	107801	149386	185546	235620	113678	160764	101221	206777	246153	204739
Maq22A_1p34250	S-methyl-5-thioribose-1-phosphate isomerase	93265.1	102322	111509	99650.2	94722.3	92438.8	93385.8	92501.2	103001	87520.8	93147.2	90875.4
Maq22A_1p34270	uncharacterized protein	57863.5	52406.6	51670.7	48066.8	48296.7	45782.8	59274.1	61405.5	46555.8	40709.7	38967.8	50068.9
Maq22A_1p34280	Electron-transferring-flavoprotein dehydrogenase	80520.9	70431.5	76319.6	52047.3	39814.4	48232.3	68631.7	72290.2	78983.2	35578.4	35530.6	36069.4
Maq22A_1p34290	Protein O-GlcNAc transferase	139489	127440	170656	91132.5	152385	127758	121058	79185.9	146890	147106	108320	121805
Maq22A_1p34300	All-trans-octaprenyl-diphosphate synthase	17692.5	16949.8	19048.7	17593.4	34842.5	29029.9	25388.8	26258.4	22699.2	21566	34928	28668.6
Maq22A_1p34325	Methionine adenosyltransferase	7.14114e+06	7.11079e+06	7.28951e+06	8.20904e+06	7.06349e+06	7.68465e+06	6.9611e+06	6.8085e+06	7.87028e+06	7.93846e+06	7.2628e+06	7.52799e+06
Maq22A_1p34355	DNA topoisomerase	18326.4	4308.96	3860.49	2747.52	2163.08	6241.88	2779.3	3636.52	3459.28	7312.27	929.19	2012.71
Maq22A_1p34365	Dihydroorotase	105874	99780.3	84185.6	107443	82493	69230.9	90481.5	92440.5	89715	94529.7	88118	85031.7
Maq22A_1p34385	Superoxide dismutase	977535	823531	380967	257075	224254	543410	279412	690970	640080	295930	283521	482032
Maq22A_1p34410	DNA helicase	20807.8	20367.9	12146.1	11622.4	11715.8	1024.37	1505.82	4204.05	15828.1	32526.6	26111	21733.4
Maq22A_1p34430	D-lactate dehydrogenase (cytochrome)	181352	172912	142869	210545	167218	215492	191864	168988	141042	194523	199048	176591
Maq22A_1p34685	hypothetical protein	16107.4	13344.4	11734.3	17178.7	16588.4	534.309	10350.5	18986.8	18526.1	20101.6	20646.4	17361.2
Maq22A_1p34780	Transcriptional regulatory protein rosAr	29554.5	29205.5	25192.3	20609.6	21000.3	19212.9	28752.8	33550.8	22674.2	20937.8	24487.6	555.272
Maq22A_1p34945	Nitric oxide dioxygenase	542105	604769	633817	659302	681275	547660	522307	645637	502504	589510	587735	519749
Maq22A_1p35195	Circadian clock protein kinase KaiC	111592	107299	94700.2	108637	109212	97361.7	94409.1	112499	90604.4	76858.9	80870.1	84542.9
Maq22A_1p35330	Putative MucR family transcriptional regulatory protein	79305.9	84990.8	62821.3	24817.4	39607.2	29945.1	70315.7	75654.7	64305.1	28401.6	22584.7	13722.3
Maq22A_1p35350	Cu(+) exporting ATPase	18569.5	10091.8	16409.8	1060.38	11122.3	12511.8	10880.9	16096.8	23662.8	16252.2	9615.45	12890.2
Maq22A_1p35490	Cytochrome-c oxidase	10032.8	390.595	21683.8	3811.21	20075.9	3030.2	10949.3	13267.8	8568.86	9151.14	13193.3	15247.8
Maq22A_1p35495	hypothetical protein	391882	424016	377262	353274	250006	306714	356573	326956	326278	250255	195802	181783
Maq22A_1p35500	hypothetical protein	228710	237440	243667	153036	160143	193693	209240	202419	202747	128720	172326	137332
Maq22A_1p35505	Manganese oxidase	23452.9	17637.9	44183.2	26785.8	34262	41345.4	37385.5	54533.9	48525.4	27314.5	43081	40642
Maq22A_1p35615	hypothetical protein	50337.6	45861.7	57135.3	43676.6	40108.9	34000.9	46241	55064.9	50405.5	28690.8	26249	26401.1
Maq22A_1p35860	hypothetical protein	60883.4	55585.7	53308	53932	78656.6	59445.2	49448.9	56348.4	37511.4	49955.8	80590.6	93983.2
Maq22A_1p35865	hypothetical protein	230718	232456	250431	142789	131713	148086	218547	209173	228574	133070	18555.4	17825
Maq22A_1p35905	Transcriptional repressor RcnR	104353	114356	104366	105585	94571.5	85142.4	85078	84977.3	87068.3	83009.3	68490.9	72912.6
Maq22A_1p35950	hypothetical protein	8.7897e+06	8.34382e+06	9.80085e+06	2.45686e+06	1.69897e+06	2.50739e+06	7.96248e+06	7.78858e+06	9.25357e+06	2.48713e+06	1.90046e+06	1.95839e+06
Maq22A_1p35975	Cation efflux system protein CzcB	815940	853356	838544	371491	271493	302615	613341	566906	602808	260245	389663	247562
Maq22A_1p35980	Protein HelA	99457.8	96150.9	112436	36975.8	46616.6	33707.5	86129.7	78161	76165.1	35542.9	25391.2	33491.8
Maq22A_1p36015	Histidine kinase	7222.61	6913.58	351.239	1599.42	2985.99	1514.74	8950.04	11362.3	2540.5	6481.1	4211	8692.76
Maq22A_1p36220	hypothetical protein	143107	151158	127271	106016	117981	94675.2	130739	143665	155349	97573.3	94233.1	67660.3
Maq22A_1p36650	hypothetical protein	62187.7	55513.5	52372	34308	24794.1	30294.3	66711	72187.6	84206.3	38032.1	2970.65	38201.4
Maq22A_1p36680	hypothetical protein	13964	1763.31	11340.2	11147.3	15722.2	13980.9	14851.4	10369.3	11141	38626.8	10778.9	1107.1
Maq22A_1p36925	hypothetical protein	101091	83586.1	108105	137707	134132	145480	75594.7	110192	85627.3	156018	129882	116908
Maq22A_1p36970	hypothetical protein	164742	142607	152243	109572	99531.3	107538	126460	130112	129391	95170.8	90894.5	89305.5
Maq22A_1p37165	Carboxylesterase NlhH	51380.1	45289.5	49922.8	32212.9	36779.6	46262.3	47911.6	44706.7	58338.9	42234.8	42231.6	42041.5
Maq22A_1p37190	Dihydroorotate dehydrogenase (quinone)	23258.5	22427	20191.1	29971.7	22090.3	13995.3	23549.5	23317.7	22591.7	32378.9	37770.8	41431
Maq22A_1p37230	Glycogen phosphorylase	28848.2	27864.8	22885.9	4234.6	10534.4	10760.7	22086.5	21784.6	16865.2	15674.3	18153.9	16539.4
Maq22A_1p37235	Glucans biosynthesis protein	145735	145217	152101	162470	228945	172430	138500	156978	139849	163831	154575	162138
Maq22A_1p37245	Gamma-glutamyltransferase	73366.2	86641.5	30483.6	66857.8	79395.6	49258.3	88430.1	96261.2	70713.2	99478.4	51697.1	69097.6
Maq22A_1p37250	hypothetical protein	56360.9	62475.1	52244.5	73769.2	72140.1	61880.5	60773.2	61330.7	63557.7	66994.2	71099.4	64882.1
Maq22A_1p37265	Translation initiation factor IF-2	30729.3	30389	30603.7	31955.7	26220.6	26516.1	24253.2	23532.7	28040.6	29966.2	24191.2	20752.9
Maq22A_1p37295	Fumarate hydratase	69763.9	51934.6	80516.5	125611	147308	67549.5	92038.2	95458.9	82435.4	116226	103191	133421
Maq22A_1p37305	hypothetical protein	25651.9	32523.5	38727.5	33986.8	63840.6	46346.8	30363.7	46624.1	32512.9	56526.5	91041.4	89074.1
Maq22A_1p37330	Circumsporozoite protein	163564	177419	173123	86981.3	96885.1	98782.1	125752	131727	145011	96525.7	96044.2	100832
Maq22A_1p37335	Stomatin like protein	487052	594567	556838	255274	246028	211417	399620	379022	387667	255925	237317	239074
Maq22A_1p37345	Peptidase Do	236620	220043	239335	229467	247737	236345	202963	208587	204104	198688	179467	184346
Maq22A_1p37390	Beta-Ala-His dipeptidase	89391.4	87027.2	102346	74262	81478.3	74327.9	119212	112616	108773	92318.9	52808.6	97956
Maq22A_1p37430	Ribonuclease D	12058.6	9032.34	1193.71	13786.5	10600.2	14238.5	13853.5	8578.33	3740.7	13559.9	10796.3	11534.6
Maq22A_1p37460	uncharacterized protein	14080.7	15709	13784.7	16814.4	23613.6	20265	16327.6	23787.1	15114.1	13972.9	4196.81	29959.8
Maq22A_1p37465	Acetyl-CoA C-acetyltransferase	657968	625738	1.14439e+06	700610	1.13139e+06	792377	1.08682e+06	1.23378e+06	1.19279e+06	1.22498e+06	1.60531e+06	1.74441e+06
Maq22A_1p37470	3-oxoacyl-[acyl-carrier-protein] reductase	414579	413291	586892	351292	558335	397993	506395	632977	597250	376733	439626	535512
Maq22A_1p37480	Protein translocase subunit SecA	165380	156236	187732	150037	200772	175420	209805	233035	204742	205895	288318	315405
Maq22A_1p37495	Glucans biosynthesis protein G	91515.5	89279.9	78856.6	98032.3	86454.2	102770	72343.6	77125.3	60470.3	84148.6	61681.8	51152
Maq22A_1p37500	Ornithine decarboxylase	9061.72	9686.02	12233.5	9019.95	9601.23	14915.8	9122.04	12271.1	5634.31	6288.62	12713.9	6592.5
Maq22A_1p37625	Phosphatidylserine decarboxylase	64876.1	64608.7	71750	24295.1	42220.9	37096.7	54503.1	54520.1	59994.3	35238.5	44902	44430.5
Maq22A_1p37645	Putative cytokinin riboside 5'-monophosphate phosphoribohydrolase	32162.1	40696.2	35760.7	36427	36067.5	37377.1	33519.3	38467.9	29843	38279.7	39841.3	40947.9
Maq22A_1p37810	Glutaryl-CoA dehydrogenase (ETF)	30438.6	39141.5	35024.2	13689.4	10522.9	13629.4	26977.2	26717.5	32438	12275.3	1593.11	13184.3
Maq22A_1p37815	Malonate-semialdehyde dehydrogenase (acetylating)	137649	134249	160835	76088	74733	75975.6	119711	127054	128932	67233.3	61792.1	78053
Maq22A_1p37845	hypothetical protein	55702.1	59287	59301.2	47123.6	42013.1	46401.8	31173.8	50972.4	57656.7	53146.1	60348.4	37796.3
Maq22A_1p37895	Aspartate ammonia-lyase	115619	111472	101141	128654	127275	122979	101089	91853	99360.5	104476	95244.2	103500
Maq22A_1p37945	Sulfate/thiosulfate import ATP-binding protein CysA	0	0	1850.91	0	4014.38	0	2265.22	3237.21	1536.06	1492.58	3396.31	4417.42
Maq22A_1p38005	(S)-2-hydroxy-acid oxidase	53341.8	49908.1	63947	39803	48378.8	47739.4	60346.2	66365.9	72218	58163.8	73182.3	71116.8
Maq22A_1p38370	hypothetical protein	190766	182100	184873	5093.45	11333	42358	172699	144715	127824	19414.5	9984.97	9802.35
Maq22A_2p40000	Chromosome-partitioning ATPase Soj	41991.9	17280	14385.8	51023.4	18389.2	18512.7	23178.2	21406.1	8003.89	19522.8	24051.8	32236.1
Maq22A_2p40195	hypothetical protein	214057	200149	179691	59571.4	49557.4	59184.3	124375	122289	145031	39143.8	38232.7	42617.2
Maq22A_2p40200	Glutamine synthetase	85930.3	91589.6	77140.3	33913.1	44359.8	34168.9	66763.7	62271.2	59353.4	37709.7	33800.4	34356
Maq22A_2p40205	3-chlorobenzoate-3,4-dioxygenase oxygenase subunit	30457	40136.6	28543.9	10261.5	6213.32	13000.3	16829.7	15306.3	1099.49	7724.76	530.53	4266.11
Maq22A_2p40265	3-oxoacyl-[acyl-carrier-protein] reductase	765.537	1951.76	10739.3	3230.98	8307.95	4145.68	9224.02	6957.61	9025.17	5410.8	12608.7	10722.2
Maq22A_2p40720	hypothetical protein	35979.3	49233.8	48192.6	41320.8	30527.2	38168.4	29678.8	33114.4	41580.5	36744.3	3041.9	29349.1
Maq22A_2p40750	3-carboxy-cis,cis-muconate cycloisomerase	9790.2	36814.6	55314.9	11452.9	48081.1	32072.8	44931.2	49110.7	41833.1	44793.4	44951.3	55283.6
Maq22A_2p40925	hypothetical protein	22040.4	22337.2	29728.2	23189.2	24348.1	33948	22089.5	27079.3	26629.2	23823.2	37946.1	38569.9
Maq22A_2p41035	3-oxoacyl-[acyl-carrier-protein] reductase	20282.6	17365.7	42344.2	611.846	13695.5	9311.41	2500.95	17014.6	18879.6	37989.2	18271.4	25020.1
Maq22A_2p41110	Stage 0 sporulation protein A	49368.9	39633.5	50583.4	28390.2	33971.5	36112.9	44427.4	48108.9	42097	39588.7	39242.9	46061.8
Maq22A_2p41135	hypothetical protein	140398	115852	71557.2	156476	237908	165061	117350	127149	102080	123409	128878	86344.4
Maq22A_2p41910	L-sorbosone dehydrogenase	35197.2	5937.78	25606.4	12648.2	22628	1109.38	31119.3	29620.4	27480.8	3754.14	34913.1	15805.7
Maq22A_2p41960	3-oxoacyl-[acyl-carrier-protein] reductase	25231.4	29130.1	29856.5	10384.4	15530.1	11859.9	1992.96	1226.03	13927.3	22021.4	26777.9	23408.6
Maq22A_2p42065	Amidophosphoribosyltransferase	54743.9	45110.2	72905.4	106308	34965.2	55872.1	49775.9	95826.1	78769.5	70570.8	62026.1	23169.1
Maq22A_2p42140	hypothetical protein	15258.8	514.998	26228.4	8927.56	18190	11487.4	20687.4	19339.4	12644.3	14156.3	25403.2	15772.9
Maq22A_3p50010	hypothetical protein	255.163	694.312	1133.22	626.646	2812.97	717.678	236.35	4324.31	1126.16	1330.51	9005.59	13385.3
Maq22A_3p50080	hypothetical protein	171861	137731	31538.7	107860	99038.7	166955	27580.1	55951	127036	39110.9	185771	187862
Maq22A_3p50230	hypothetical protein	11623.1	8849.53	14698.3	34074.7	75146.3	60818.6	35591.5	35925.9	35008.6	128138	161618	184780
Maq22A_3p50290	hypothetical protein	58907.7	74741.4	71877.4	88079.6	81484.5	125935	71666.3	75996.4	76357.1	66254.2	56985.6	77136.9
Maq22A_3p50295	hypothetical protein	25002.1	31188.9	37110.5	35498.9	26793.9	42924.6	37765.6	18647.8	47990.4	24172.3	15031.7	20502.6
Maq22A_4p60130	hypothetical protein	48215.6	38481	43755.2	55882	55889.1	40639.1	7615.7	3099.45	9031.91	7638	6824.23	12925.4
Maq22A_4p60140	Protein virC1	482.173	3964.03	534.652	1142.42	12466.7	1893.55	1473.67	2002.99	1057.83	1309.56	2509.51	2059.24
Maq22A_5p70050	4-carboxymuconolactone decarboxylase	32227.2	14641.1	38630.5	19042.1	25313.9	2583.6	2274.44	30407.1	45442.3	33488.2	12731.8	52294.5
Maq22A_5p70140	Putative MucR family transcriptional regulatory protein	169493	173523	186286	85261.4	104123	88155.8	196518	189592	189210	107231	117995	125879
Maq22A_5p70165	hypothetical protein	165208	165928	182336	143670	121771	165746	223220	205714	221709	155471	139777	130916
Maq22A_5p70175	hypothetical protein	956.929	520.856	4911.78	1334.73	5660.62	996.773	4114.96	5878.31	5860.24	2200.44	12204.8	12156.6

## Sheet: Table S4
Table S4. LC-MS analysis of OMV fractions from strain 22A wild type, ∆lanM, and lanM-OX strains.
	MASCOT score *
CDS	Wild type	∆lanM	lanM-OX	Localization prediction (pSORT)**	Function
Maq22A_1p33020	1572	1500	1429	Extracellular	flagellin and related hook-associated proteins, FlgLe
Maq22A_1p33050	548	582	510	Extracellular	flagellin and related hook-associated proteins, FlgLc
Maq22A_c20825	582	1265	721	Extracellular	flagellin, FlgLa
Maq22A_c20820	501	1190	675	Extracellular	flagellin, FlgLb
Maq22A_3p50230	404	22		Cytoplasmic	hypothetical protein
Maq22A_3p50235	249			Cytoplasmic	hypothetical protein
Maq22A_3p50010	167		135	Unknown	hypothetical protein
Maq22A_1p37780	159	31	284	Outer membrane	porin
Maq22A_c24915	145			Cytoplasmic	serine hydroxymethyltransferase
Maq22A_1p32670	124			Cytoplasmic	molecular chaperone GroEL
Maq22A_c27075	121			Unknown	50S ribosomal protein L7
Maq22A_c19265	119			Cytoplasmic	succinyl-CoA synthetase subunit beta
Maq22A_c11700	102			Cytoplasmic	ATP synthase F0F1 subunit beta
Maq22A_c19700	101		76	Outer membrane	outer membrane protein IIIA
Maq22A_1p32240	92	97	139	Unknown	peroxidase
Maq22A_3p50520	81		47	Unknown	hypothetical protein
Maq22A_c20375	72		46	Outer membrane	outer membrane protein assembly factor BamA
Maq22A_c11710	67			Cytoplasmic	ATP F0F1 synthase subunit alpha
Maq22A_1p31190	67		36	Cytoplasmic membrane	hypothetical protein
Maq22A_3p50195	61		26	Unknown	hypothetical protein
Maq22A_c19270	57			Cytoplasmic	methenyltetrahydrofolate cyclohydrolase
Maq22A_1p31865	50		54	Unknown	hypothetical protein
Maq22A_c20525	41			Unknown	phosphoglucomutase (alpha-D-glucose-1,6-bisphosphate-dependent)
Maq22A_c06245	31			Cytoplasmic	polyribonucleotide nucleotidyltransferase
Maq22A_c11715	29			Cytoplasmic	ATP synthase subunit delta
Maq22A_c19280	28			Cytoplasmic	glycerate dehydrogenase
Maq22A_c16490	28			Cytoplasmic	aldehyde-activating protein
Maq22A_1p30815	27			Unknown	ATP synthase subunit B
Maq22A_3p50105	26			Cytoplasmic membrane	hypothetical protein
Maq22A_c20030	22			Cytoplasmic	formate-tetrahydrofolate ligase
Maq22A_3p50565	22			Unknown	transcriptional regulator, MucR family
Maq22A_1p34325	21			Cytoplasmic	S-adenosylmethionine synthetase
Maq22A_c19250	21			Cytoplasmic	malyl-CoA lyase
Maq22A_c14435		223		Extracellular	flagellar hook protein FlgK
Maq22A_c06460		137		Extracellular	flagellar hook protein FlgE
Maq22A_c14440		78		Unknown	flagellin and related hook-associated proteins
Maq22A_c06465		65		Unknown	flagellar hook protein FlgK
Maq22A_1p33025			1419	Extracellular	flagellin and related hook-associated proteins, FlgLd
Maq22A_c25965			25	Outer membrane	porin
Maq22A_c23985			23	Cytoplasmic	1-(5-phosphoribosyl)-5-((5-phosphoribosylamino)methylideneamino)imidazole-4-carboxamideisomerase
Maq22A_c07100			21	Outer membrane	Outer membrane lipoprotein Omp16-like protein
* The scores above 17 indicate identity or extensive homology (p < 0.05).
** Protein localization analysis was performed at pSORT server (http://psort1.hgc.jp/form.html).
